# Supplementary material for: Sylphella puccoon gen. n., sp. n. and two additional new species of aquatic oligochaetes (Lumbriculidae, Clitellata) from poorly-known lotic habitats in North Carolina (USA)
Source: Zookeys. 2014 Nov 3;(451):1–32. doi: 10.3897/zookeys.451.7304 (PMC4258618; doi:10.3897/zookeys.451.7304)
Supplement: XML Treatment for Sylphella [file zookeys.451.7304-treatment1.xml]

<!DOCTYPE tp:taxon-treatment
  PUBLIC "-//TaxonX//DTD Taxonomic Treatment Publishing DTD v0 20100105//EN" "tax-treatment-NSO.dtd">
<tp:taxon-treatment xmlns:tp="http://www.plazi.org/taxpub"><tp:treatment-meta><kwd-group><label>Taxon classification</label><kwd><named-content content-type="kingdom">Animalia</named-content></kwd><kwd><named-content content-type="order">Lumbriculida</named-content></kwd><kwd><named-content content-type="family">Lumbriculidae</named-content></kwd></kwd-group><mixed-citation publication-type="journal"><person-group><name><surname>Rodriguez</surname><given-names>Pilar</given-names></name><name><surname>Fend</surname><given-names>Steven V.</given-names></name><name><surname>Lenat</surname><given-names>David R.</given-names></name></person-group><article-title><italic><tp:taxon-name><tp:taxon-name-part taxon-name-part-type="genus">Sylphella</tp:taxon-name-part> <tp:taxon-name-part taxon-name-part-type="species">puccoon</tp:taxon-name-part></tp:taxon-name></italic> gen. n., sp. n. and two additional new species of aquatic oligochaetes (<tp:taxon-name><tp:taxon-name-part taxon-name-part-type="family">Lumbriculidae</tp:taxon-name-part></tp:taxon-name>, <tp:taxon-name><tp:taxon-name-part taxon-name-part-type="class">Clitellata</tp:taxon-name-part></tp:taxon-name>) from poorly-known lotic habitats in North Carolina (USA)</article-title><source>Zookeys</source><day>3</day><month>11</month><year>2014</year><volume>2014</volume><issue>451</issue><fpage>1</fpage><lpage>32</lpage><pub-id pub-id-type="doi">10.3897/zookeys.451.7304</pub-id></mixed-citation></tp:treatment-meta><tp:nomenclature><tp:taxon-name>
                        <tp:taxon-name-part taxon-name-part-type="genus">Sylphella</tp:taxon-name-part>
                        <object-id xmlns:xlink="http://www.w3.org/1999/xlink" content-type="zoobank" xlink:type="simple">http://zoobank.org/06570C13-DB67-418B-B1CC-EC2815B80DFF</object-id>
                    </tp:taxon-name><tp:taxon-status xmlns:xlink="http://www.w3.org/1999/xlink" xlink:type="simple">gen. n.</tp:taxon-status></tp:nomenclature><tp:treatment-sec sec-type="Diagnosis of the genus Sylphella gen. n"><title>Diagnosis of the genus <italic><tp:taxon-name><tp:taxon-name-part taxon-name-part-type="genus">Sylphella</tp:taxon-name-part></tp:taxon-name></italic> gen. n.</title><p>Simple-pointed chaetae. Two pairs of testes and one pair of ovaries. Ovaries in first segment behind testes. Male pores paired in X and XI, female pores paired in the intersegment 12/13. Male ducts prosoporous. Atrial duct forms a penis within a penial sac, distally covered by a cuticular sheath. Two pairs of spermathecae, beginning in the ovarian segment.</p></tp:treatment-sec><tp:treatment-sec sec-type="Type species"><title>Type species.</title><p><italic><tp:taxon-name><tp:taxon-name-part taxon-name-part-type="genus">Sylphella</tp:taxon-name-part> <tp:taxon-name-part taxon-name-part-type="species">puccoon</tp:taxon-name-part></tp:taxon-name></italic> sp. n.</p></tp:treatment-sec></tp:taxon-treatment>
