# Supplementary material for: Sylphella puccoon gen. n., sp. n. and two additional new species of aquatic oligochaetes (Lumbriculidae, Clitellata) from poorly-known lotic habitats in North Carolina (USA)
Source: Zookeys. 2014 Nov 3;(451):1–32. doi: 10.3897/zookeys.451.7304 (PMC4258618; doi:10.3897/zookeys.451.7304)
Supplement: XML Treatment for Sylphella puccoon [file zookeys.451.7304-treatment2.xml]

<!DOCTYPE tp:taxon-treatment
  PUBLIC "-//TaxonX//DTD Taxonomic Treatment Publishing DTD v0 20100105//EN" "tax-treatment-NSO.dtd">
<tp:taxon-treatment xmlns:tp="http://www.plazi.org/taxpub"><tp:treatment-meta><kwd-group><label>Taxon classification</label><kwd><named-content content-type="kingdom">Animalia</named-content></kwd><kwd><named-content content-type="order">Lumbriculida</named-content></kwd><kwd><named-content content-type="family">Lumbriculidae</named-content></kwd></kwd-group><mixed-citation publication-type="journal"><person-group><name><surname>Rodriguez</surname><given-names>Pilar</given-names></name><name><surname>Fend</surname><given-names>Steven V.</given-names></name><name><surname>Lenat</surname><given-names>David R.</given-names></name></person-group><article-title><italic><tp:taxon-name><tp:taxon-name-part taxon-name-part-type="genus">Sylphella</tp:taxon-name-part> <tp:taxon-name-part taxon-name-part-type="species">puccoon</tp:taxon-name-part></tp:taxon-name></italic> gen. n., sp. n. and two additional new species of aquatic oligochaetes (<tp:taxon-name><tp:taxon-name-part taxon-name-part-type="family">Lumbriculidae</tp:taxon-name-part></tp:taxon-name>, <tp:taxon-name><tp:taxon-name-part taxon-name-part-type="class">Clitellata</tp:taxon-name-part></tp:taxon-name>) from poorly-known lotic habitats in North Carolina (USA)</article-title><source>Zookeys</source><day>3</day><month>11</month><year>2014</year><volume>2014</volume><issue>451</issue><fpage>1</fpage><lpage>32</lpage><pub-id pub-id-type="doi">10.3897/zookeys.451.7304</pub-id></mixed-citation></tp:treatment-meta><tp:nomenclature><tp:taxon-name>
                        <tp:taxon-name-part taxon-name-part-type="genus">Sylphella</tp:taxon-name-part>
                        <tp:taxon-name-part taxon-name-part-type="species">puccoon</tp:taxon-name-part>
                        <object-id xmlns:xlink="http://www.w3.org/1999/xlink" content-type="zoobank" xlink:type="simple">http://zoobank.org/3D6F9393-7C28-4FBF-A362-37A042364047</object-id>
                    </tp:taxon-name><tp:taxon-status xmlns:xlink="http://www.w3.org/1999/xlink" xlink:type="simple">sp. n.</tp:taxon-status><xref ref-type="fig" rid="F1">Figs 1</xref><xref ref-type="fig" rid="F2">, 2</xref><xref ref-type="fig" rid="F3">, 3</xref></tp:nomenclature><tp:treatment-sec sec-type="Holotype"><title>Holotype.</title><p>USNM 1251692: a dissected worm, stained in Harris’ hematoxylin, mounted in Canada balsam (collected 23 Jan 2009).</p></tp:treatment-sec><tp:treatment-sec sec-type="Paratypes"><title>Paratypes</title><p>all from the type locality. USNM 1251693-1251698: 7 Jan 2009, 1 whole mount; 23 Jan 2009, 3 dissected; 30 Jan 2009, 2 sectioned (1 sagittal, 1 transverse). MNCN 16.03/3083: 14 Jan 2009, 2 dissected. CASIZ 197898: 23 Jan 2009, 3 dissected.</p></tp:treatment-sec><tp:treatment-sec sec-type="Type locality"><title>Type locality.</title><p>An unnamed, very small tributary (seep) to Pokeberry Creek, Chatham Co., North Carolina, USA.</p></tp:treatment-sec><tp:treatment-sec sec-type="Etymology"><title>Etymology.</title><p>The genus name refers to <italic>Sylph</italic>, the Latin name of an elemental spirit of the air that suggests the Latin <italic>silva</italic>, for woodland, followed by the Latin diminutive -<italic>ella</italic>. The specific name <italic>puccoon</italic> is the Algonquian Indian word which means pokeberry (<italic><tp:taxon-name><tp:taxon-name-part taxon-name-part-type="genus">Phylolacca</tp:taxon-name-part></tp:taxon-name></italic> species).</p></tp:treatment-sec><tp:treatment-sec sec-type="Other material"><title>Other material.</title><p>7 Jan 2009, 2 whole mounts. 14 Jan 2009, 3 dissected and 3 whole mounts; 11 in alcohol. 23 Jan 2009, 9 dissected and 1 whole mount; 3 in alcohol. 30 Jan 2009, 2 sectioned for histological study. All specimens (including the type series) collected by D.R. Lenat from the type locality.</p></tp:treatment-sec><tp:treatment-sec sec-type="Description"><title>Description</title><p><bold>(based on mated specimens).</bold> Number of segments 65–83. Length of fixed worms 15–25 mm. Diameter of the body from 14 unmounted worms in lateral aspect (measured to 0.01 mm): 0.44–0.66 mm in VIII (mean 0.51 mm), 0.45–0.68 mm at clitellum (mean 0.54 mm), and 0.50–0.76 mm (mean 0.61 mm) at mid-body.</p><p>Prostomium rounded-conical, 270–400 μm long, width about the same as length. Secondary annulation (narrow ring in anterior part of segment) from segment V; present but weak in post-clitellar segments (Fig. <xref ref-type="fig" rid="F1">1A</xref>). Epidermis 10–15 μm high in anterior segments. Clitellum annular, from segment X to XIV, with epithelium up to 25–35 μm high, formed by unordered, glandular cells (Fig. <xref ref-type="fig" rid="F2">2B</xref>). Longitudinal muscles up to 32 μm thick in anterior segments. Chaetae sigmoid, simple-pointed with strongly curved distal tip; ventral chaetae larger than corresponding dorsal chaetae in anterior segments (Table <xref ref-type="table" rid="T1">1</xref>). Ventrals largest in II to about XIII (126–204 μm long, up to 7 μm thick), anterior dorsals distinctly smaller and thinner, (60–130 μm long, 4 μm thick) (Fig. <xref ref-type="fig" rid="F1">1B</xref>); maximum ventral chaeta length about 1.6 that of dorsals in preclitellar segments. Ventral chaetae only slightly larger than dorsals in post-citellar segments. Nodulus at about 0.32–0.46 (mean = 0.40) from the distal end.</p><fig id="F1" position="float" orientation="portrait"><label>Figure 1.</label><caption><p>Drawings of <italic><tp:taxon-name><tp:taxon-name-part taxon-name-part-type="genus">Sylphella</tp:taxon-name-part> <tp:taxon-name-part taxon-name-part-type="species">puccoon</tp:taxon-name-part></tp:taxon-name></italic> gen. n., sp. n. <bold>A</bold> Anterior part of the body showing secondary annulations, clitellum and position of genital pores <bold>B</bold> chaetae of segment II and clitellar region <bold>C</bold> schematic drawing of reproductive organs (female funnel obscured by ovary) <bold>D</bold> detail of atrium <bold>E</bold> posterior lateral blood vessels.</p></caption><graphic xmlns:xlink="http://www.w3.org/1999/xlink" xlink:href="zookeys-451-001-g001.jpg" position="float" orientation="portrait" xlink:type="simple" id="oo_33429.jpg"/></fig><fig id="F2" position="float" orientation="portrait"><label>Figure 2.</label><caption><p><italic><tp:taxon-name><tp:taxon-name-part taxon-name-part-type="genus">Sylphella</tp:taxon-name-part> <tp:taxon-name-part taxon-name-part-type="species">puccoon</tp:taxon-name-part></tp:taxon-name></italic> gen. n., sp. n. <bold>A</bold> Anterior part of the worm, showing prostomium <bold>B</bold> clitellar epidermis <bold>C</bold> chaeta in XII <bold>D</bold> egg sac containing oocytes and some blood vessels <bold>E</bold> dorsal vessel showing the cardiac cells and supra-intestinal vessel, dorsal to the intestine in segment XVII <bold>F</bold> reproductive segments, showing two atria, with their respective sperm funnels, and spermathecae of an unmated specimen <bold>G</bold> sperm funnel on the septum behind the atrium <bold>H</bold> atrial ampulla with sperm in the lumen, showing the several layers of musculature <bold>I</bold> prostatic cells forming small clusters over the atrial ampulla <bold>J</bold> cross-hatched muscular fibers shown at the surface of the atrial ampulla <bold>K</bold> Spermathecal ampulla with loose sperm in the lumen <bold>L</bold> spermathecal duct <bold>M</bold> penis within the penial sac, with conical penial sheath. For comparison <bold>N</bold> penis with tubular cuticular sheath in <italic><tp:taxon-name><tp:taxon-name-part taxon-name-part-type="genus">Styloscolex</tp:taxon-name-part> <tp:taxon-name-part taxon-name-part-type="species">japonicus</tp:taxon-name-part></tp:taxon-name></italic>, and <bold>O</bold> penis with a soft cuticular layer in <italic><tp:taxon-name><tp:taxon-name-part taxon-name-part-type="genus">Lumbriculus</tp:taxon-name-part> <tp:taxon-name-part taxon-name-part-type="species">japonicus</tp:taxon-name-part></tp:taxon-name></italic>. <bold>D, E, G–O</bold> histological sections of reproductive organs, other photographs from stained whole mounts or dissected specimens.</p></caption><graphic xmlns:xlink="http://www.w3.org/1999/xlink" xlink:href="zookeys-451-001-g002.jpg" position="float" orientation="portrait" xlink:type="simple" id="oo_33430.jpg"/></fig><table-wrap id="T1" position="float" orientation="portrait"><label>Table 1.</label><caption><p>Length (μm) of chaetae in <italic><tp:taxon-name><tp:taxon-name-part taxon-name-part-type="genus">Sylphella</tp:taxon-name-part> <tp:taxon-name-part taxon-name-part-type="species">puccoon</tp:taxon-name-part></tp:taxon-name></italic> gen. n., sp. n. (measurements on one whole-mounted specimen from Pokeberry Cr., North Carolina, USA 14 Jan 2009).</p></caption><table rules="all"><tbody><tr><th rowspan="1" colspan="1">Segment</th><th rowspan="1" colspan="1">II</th><th rowspan="1" colspan="1">III</th><th rowspan="1" colspan="1">IV</th><th rowspan="1" colspan="1">V</th><th rowspan="1" colspan="1">VI</th><th rowspan="1" colspan="1">VII</th><th rowspan="1" colspan="1">VIII</th><th rowspan="1" colspan="1">IX</th><th rowspan="1" colspan="1">X</th><th rowspan="1" colspan="1">Posterior</th></tr><tr><td rowspan="1" colspan="1"><bold>Dorsal</bold></td><td rowspan="1" colspan="1">63</td><td rowspan="1" colspan="1">–</td><td rowspan="1" colspan="1">88</td><td rowspan="1" colspan="1">90</td><td rowspan="1" colspan="1">103</td><td rowspan="1" colspan="1">94</td><td rowspan="1" colspan="1">118</td><td rowspan="1" colspan="1">120</td><td rowspan="1" colspan="1">120</td><td rowspan="1" colspan="1">99–121</td></tr><tr><td rowspan="1" colspan="1"><bold>Ventral</bold></td><td rowspan="1" colspan="1">167</td><td rowspan="1" colspan="1">141</td><td rowspan="1" colspan="1">140</td><td rowspan="1" colspan="1">141</td><td rowspan="1" colspan="1">162</td><td rowspan="1" colspan="1">154</td><td rowspan="1" colspan="1">140</td><td rowspan="1" colspan="1">141</td><td rowspan="1" colspan="1">132</td><td rowspan="1" colspan="1">95–124</td></tr><tr><td rowspan="1" colspan="1"><bold>Ventral/dorsal length</bold></td><td rowspan="1" colspan="1">2.6</td><td rowspan="1" colspan="1">–</td><td rowspan="1" colspan="1">1.6</td><td rowspan="1" colspan="1">1.6</td><td rowspan="1" colspan="1">1.6</td><td rowspan="1" colspan="1">1.6</td><td rowspan="1" colspan="1">1.2</td><td rowspan="1" colspan="1">1.2</td><td rowspan="1" colspan="1">1.1</td><td rowspan="1" colspan="1">1.0</td></tr></tbody></table></table-wrap><p>Transverse, oval male pores are in line of ventral chaetae of segment X and XI, about midway between chaetae and posterior septum (Fig. <xref ref-type="fig" rid="F1">1A</xref>). Female pores open just below the lateral line, in intersegment 12/13. Inconspicuous, round spermathecal pores open behind, and in line with the ventral chaetae in XII–XIII.</p><p>Pharynx developed mainly dorsally and laterally, in segments II and III. Pharyngeal glands well developed dorsally and ventrally in IV–VI, usually extending ventrally into VII. Chloragogenous tissue well developed from VII backwards. A supra-intestinal vessel may appear differentiated from the perivisceral sinus (Fig. <xref ref-type="fig" rid="F2">2E</xref>) beginning in XIV; this is not evident after the dorsal vessel joins the gut in about XX. One pair of simple commissural blood vessels join dorsal and ventral vessels in anterior segments to about XV; those in XII may loop into the egg sacs (Fig. <xref ref-type="fig" rid="F2">2D</xref>). Lateral blood vessels absent from posterior segments except for 1–2 very short lobes on dorsal vessel in about the posterior 1/4 of the body (Fig. <xref ref-type="fig" rid="F1">1E</xref>). Nephridia usually paired in VII and VIII, and paired, single, or absent in segments posterior to XIII; efferent ducts simple, mostly limited to ventral half of body, without vesicles at nephridiopores. Sperm sacs extend anteriorly to VIII or IX, and backwards as far as XXII. Egg sacs may extend to 2 or 3 segments beyond sperm sac; when eggs have partially completed vitellogenesis, egg sacs shorter, not extending beyond sperm sacs, to XIII or XIV.</p><p>Two pairs small testes, in segments X and XI; one pair elongate ovaries in XII, extending through XIII. Female funnels large, attached to the septum and opening in intersegment 12/13. Two pairs spermathecae, the first in the post-atrial segment (typically XII), and the second in the post-ovarian segment (typically XIII) (Figs <xref ref-type="fig" rid="F1">1C</xref>, <xref ref-type="fig" rid="F2">2F</xref>).</p><p>A single vas deferens per atrium (prosoporous condition), sperm funnels located on the septa of intersegments 10/11 and 11/12 (posterior septa of atrial segments), but folded back into the next segment. Vasa deferentia long (about 700 μm), penetrating the posterior septa, and forming a long, convoluted loop within each post-atrial segment (Fig. <xref ref-type="fig" rid="F1">1C</xref>). Vasa deferentia narrow (12–16 μm diameter) and transparent, each joining the atrium at the ectal (or basal) part of the ampulla (adjacent to the atrial duct), and running under the atrial musculature to about the middle part of the ampulla, where it opens into the atrial lumen (Fig. <xref ref-type="fig" rid="F1">1C, D</xref>). Atria petiolate, extending medially from male pore, with nearly spherical ampulla (140–210 μm diameter, slightly longer than wide) and tubular ectal duct (Fig. <xref ref-type="fig" rid="F1">1D</xref>). Ampullar musculature very thick (40–50 μm), organized in many intercrossing layers (Fig. <xref ref-type="fig" rid="F2">2H–J</xref>). Atrial ampulla with very thin epithelium, and covered by a thin (up to 5 μm) layer of cells and prostate glands formed by elongate-petiolate clusters of cells; each gland is pedunculate with a narrow extension penetrating the atrial musculature (Fig. <xref ref-type="fig" rid="F2">2I</xref>). Atrial duct tubular (17–24 μm diameter, 90–110 μm long), composed of an epithelium surrounded by loose, indistinct musculature, extending into a type-1 penis (Fig. 17, in <xref ref-type="bibr" rid="B61">Rodriguez and Giani 1994</xref>) within a deep penial sac (120–230 μm deep) (Figs <xref ref-type="fig" rid="F1">1C, D</xref>, <xref ref-type="fig" rid="F2">2M</xref>), and associated with retractor muscles extending dorso-laterally to the body wall. Penis length 90–110 μm; the broad, ental part forms a distinct epithelial tube which disappears ectally; the middle portion is surrounded by a ring of what appears to be circular musculature; and the ectal part is sharply acuminate, covered by a thin (ca.1 μm), cuticular layer.</p><p>The spermathecae have a narrow duct and an irregular, sacciform ampulla. Spermathecal duct fusiform, (30–45 μm maximum diameter), formed by columnar epithelium, a thin (about 2 μm) muscle layer, and with a wide lumen except at the pore; ental end of the duct prolonged into a narrow neck (12–20 μm diameter) which joins the ampulla (Figs <xref ref-type="fig" rid="F1">1C</xref>, <xref ref-type="fig" rid="F2">2L</xref>). Duct sharply narrowed at the pore, with a short sphincter surrounded by a circular muscle layer (Figs <xref ref-type="fig" rid="F1">1C</xref>, <xref ref-type="fig" rid="F2">2K</xref>). Ampulla in two parts, a short ectal section (60–90 μm long by 35–46 μm wide), lined with irregular epithelium, and a much larger ental part (320–480 μm by 130–250 µm), which is lined by columnar, vacuolated epithelium, up to 35 μm thick (Fig. <xref ref-type="fig" rid="F2">2G, K</xref>). Sperm within the spermathecae loose and unordered; epithelial vacuoles not obviously containing resorbed sperm. All spermathecae similar in size; ampullae of mated worms may extend into adjacent segments.</p></tp:treatment-sec><tp:treatment-sec sec-type="Anomalies"><title>Anomalies.</title><p>Two specimens had the entire sequence of reproductive organs in segments VII–X, with the clitellum in VII–XI instead of the usual X–XIV; apparently an anterior shift of three segments. These aberrant worms appeared normal in other respects, except that nephridia were not present in VII and VIII.</p></tp:treatment-sec><tp:treatment-sec sec-type="Taxonomic remarks"><title>Taxonomic remarks.</title><p>The combination of multiple atrial segments, prosopore male ducts in the testicular segments (GI and GII, see <xref ref-type="bibr" rid="B5">Brinkhurst 1991</xref>), and postatrial spermathecae in <italic><tp:taxon-name><tp:taxon-name-part taxon-name-part-type="genus">Sylphella</tp:taxon-name-part> <tp:taxon-name-part taxon-name-part-type="species">puccoon</tp:taxon-name-part></tp:taxon-name></italic> gen. n., sp. n. is shared with the monotypic genera <italic><tp:taxon-name><tp:taxon-name-part taxon-name-part-type="genus">Lamprortus</tp:taxon-name-part></tp:taxon-name></italic> Rodriguez, 1994 (in <xref ref-type="bibr" rid="B6">Brinkhurst et al. 1994</xref>) and <italic><tp:taxon-name><tp:taxon-name-part taxon-name-part-type="genus">Wsewolodus</tp:taxon-name-part></tp:taxon-name></italic> Semernoy, 2004 (Fig. <xref ref-type="fig" rid="F3">3</xref>). Additionally, this arrangement of reproductive organs occurs in some species (or variants) of <italic><tp:taxon-name><tp:taxon-name-part taxon-name-part-type="genus">Lumbriculus</tp:taxon-name-part></tp:taxon-name></italic> Grube, 1844 and <italic><tp:taxon-name><tp:taxon-name-part taxon-name-part-type="genus">Lamprodrilus</tp:taxon-name-part></tp:taxon-name></italic> Michaelsen, 1901 (<italic><tp:taxon-name><tp:taxon-name-part taxon-name-part-type="genus">Teleuscolex</tp:taxon-name-part></tp:taxon-name></italic> and <italic><tp:taxon-name><tp:taxon-name-part taxon-name-part-type="genus">Agriodrilus</tp:taxon-name-part></tp:taxon-name></italic> included). <italic><tp:taxon-name><tp:taxon-name-part taxon-name-part-type="genus">Lamprortus</tp:taxon-name-part></tp:taxon-name></italic> is well distinguished from other lumbriculids by its hologyny, i.e., by the possession of 2 pairs of testes and 2 pairs of ovaries. <italic><tp:taxon-name><tp:taxon-name-part taxon-name-part-type="genus">Lamprortus</tp:taxon-name-part></tp:taxon-name></italic> and most <italic><tp:taxon-name><tp:taxon-name-part taxon-name-part-type="genus">Lamprodrilus</tp:taxon-name-part></tp:taxon-name></italic> species have only one spermathecal segment, although variants of <italic><tp:taxon-name><tp:taxon-name-part taxon-name-part-type="genus">Lamprodrilus</tp:taxon-name-part> <tp:taxon-name-part taxon-name-part-type="species">mrazeki</tp:taxon-name-part></tp:taxon-name></italic> Hrabě, 1928 and <italic><tp:taxon-name><tp:taxon-name-part taxon-name-part-type="genus">Lamprodrilus</tp:taxon-name-part> <tp:taxon-name-part taxon-name-part-type="species">satyriscus</tp:taxon-name-part></tp:taxon-name></italic> Michaelsen, 1901 may have two or more pairs of spermathecae. Almost all lumbriculids with two atrial segments differ from <italic><tp:taxon-name><tp:taxon-name-part taxon-name-part-type="genus">Sylphella</tp:taxon-name-part></tp:taxon-name></italic> gen. n. in having one intervening segment between the last atrial segment and the first spermathecal segment (Fig. <xref ref-type="fig" rid="F3">3</xref>). Thus, relative to the gonads, the first spermathecal segment is in the first post-ovarian segment (GIV in <italic><tp:taxon-name><tp:taxon-name-part taxon-name-part-type="genus">Lamprodrilus</tp:taxon-name-part></tp:taxon-name></italic> and <italic><tp:taxon-name><tp:taxon-name-part taxon-name-part-type="genus">Wsewolodus</tp:taxon-name-part></tp:taxon-name></italic>, and behind GIV in <italic><tp:taxon-name><tp:taxon-name-part taxon-name-part-type="genus">Lamprortus</tp:taxon-name-part></tp:taxon-name></italic>). In <italic><tp:taxon-name><tp:taxon-name-part taxon-name-part-type="genus">Sylphella</tp:taxon-name-part></tp:taxon-name></italic>, the first spermathecae are in the ovarian segment (GIII). The genus <italic><tp:taxon-name><tp:taxon-name-part taxon-name-part-type="genus">Lumbriculus</tp:taxon-name-part></tp:taxon-name></italic> is highly variable not only in number but also in the position of the spermathecae, but usually more than two pairs open laterally, either at the dorsal or ventral side of the body. The closest match to <italic><tp:taxon-name><tp:taxon-name-part taxon-name-part-type="genus">Sylphella</tp:taxon-name-part></tp:taxon-name></italic> is <italic><tp:taxon-name><tp:taxon-name-part taxon-name-part-type="genus">Lumbriculus</tp:taxon-name-part> <tp:taxon-name-part taxon-name-part-type="species">tetraporophorus</tp:taxon-name-part></tp:taxon-name></italic> Popchenko, 1976a, but that species is distinguished from <italic><tp:taxon-name><tp:taxon-name-part taxon-name-part-type="genus">Sylphella</tp:taxon-name-part></tp:taxon-name></italic> by typical <italic><tp:taxon-name><tp:taxon-name-part taxon-name-part-type="genus">Lumbriculus</tp:taxon-name-part></tp:taxon-name></italic> characters, including bifid chaetae, a plexus of anterior commissural blood vessels, and <italic><tp:taxon-name><tp:taxon-name-part taxon-name-part-type="genus">Lumbriculus</tp:taxon-name-part></tp:taxon-name></italic>-type male reproductive organs, with a pyriform atrium and penial sac ending in a porophore (see Table <xref ref-type="table" rid="T2">2</xref>).</p><fig id="F3" position="float" orientation="portrait"><label>Figure 3.</label><caption><p>Comparative schema of the reproductive system and chaetae in the new genus <italic><tp:taxon-name><tp:taxon-name-part taxon-name-part-type="genus">Sylphella</tp:taxon-name-part></tp:taxon-name></italic> and other related prosoporous lumbriculid genera. Type-1 and type-2 penes as described by <xref ref-type="bibr" rid="B60">Rodriguez and Giani (1987)</xref> (see text).</p></caption><graphic xmlns:xlink="http://www.w3.org/1999/xlink" xlink:href="zookeys-451-001-g003.jpg" position="float" orientation="portrait" xlink:type="simple" id="oo_33431.jpg"/></fig><table-wrap id="T2" position="float" orientation="portrait"><label>Table 2.</label><caption><p>Taxonomic characters of the reproductive system that distinguish <italic><tp:taxon-name><tp:taxon-name-part taxon-name-part-type="genus">Lumbriculus</tp:taxon-name-part> <tp:taxon-name-part taxon-name-part-type="species">tetraporophorus</tp:taxon-name-part></tp:taxon-name></italic> Popchenko, 1976 from <italic><tp:taxon-name><tp:taxon-name-part taxon-name-part-type="genus">Sylphella</tp:taxon-name-part> <tp:taxon-name-part taxon-name-part-type="species">puccoon</tp:taxon-name-part></tp:taxon-name></italic> gen. n., sp. n.</p></caption><table rules="all"><tbody><tr><th rowspan="1" colspan="1">Characters</th><th rowspan="1" colspan="1"><italic><tp:taxon-name><tp:taxon-name-part taxon-name-part-type="genus">Lumbriculus</tp:taxon-name-part> <tp:taxon-name-part taxon-name-part-type="species">tetraporophorus</tp:taxon-name-part></tp:taxon-name></italic></th><th rowspan="1" colspan="1"><italic><tp:taxon-name><tp:taxon-name-part taxon-name-part-type="genus">Sylphella</tp:taxon-name-part> <tp:taxon-name-part taxon-name-part-type="species">puccoon</tp:taxon-name-part></tp:taxon-name></italic></th></tr><tr><td rowspan="1" colspan="1"><bold>Male porophores</bold></td><td rowspan="1" colspan="1">2 pairs, prominent, conical (210 μm high), formed by concentric muscle ridges</td><td rowspan="1" colspan="1">Absent</td></tr><tr><td rowspan="1" colspan="1"><bold>Atrial ampulla</bold></td><td rowspan="1" colspan="1">Pear-shaped (250×510 μm)</td><td rowspan="1" colspan="1">Nearly spherical (140–210 μm Ø)</td></tr><tr><td rowspan="1" colspan="1"><bold>Atrial duct</bold></td><td rowspan="1" colspan="1">170 μm long, wider in the middle</td><td rowspan="1" colspan="1">Cylindrical (90–110 μm long). Penial sac 120–130 μm</td></tr><tr><td rowspan="1" colspan="1"><bold>Atrial musculature</bold></td><td rowspan="1" colspan="1">48–51 μm, in 2 orthogonal layers, circular muscle 34 μm thick</td><td rowspan="1" colspan="1">40–50 μm intercrossing fibers in many indistinct layers</td></tr><tr><td rowspan="1" colspan="1"><bold>Penis</bold></td><td rowspan="1" colspan="1">140–170 μm long, with tapered end (probably typical <italic><tp:taxon-name><tp:taxon-name-part taxon-name-part-type="genus">Lumbriculus</tp:taxon-name-part></tp:taxon-name></italic> type of extrudable lining cells in the atrial duct)</td><td rowspan="1" colspan="1">90–110 μm long, tapered end of atrial duct sharply acuminate, ectally covered by cuticle</td></tr><tr><td rowspan="1" colspan="1"><bold>Prostatic cells</bold></td><td rowspan="1" colspan="1">Diffuse (<italic>rykhlym</italic>)</td><td rowspan="1" colspan="1">In petiolate clusters of cells</td></tr><tr><td rowspan="1" colspan="1"><bold>Vas deferens</bold></td><td rowspan="1" colspan="1">Prosoporous, 18–20 μm Ø, joining entally, barely penetrating next segment</td><td rowspan="1" colspan="1">Prosoporous, (12–16 μm Ø, joining ectally, forming a loop in next segment</td></tr><tr><td rowspan="1" colspan="1"><bold>Female pores</bold></td><td rowspan="1" colspan="1">ventral</td><td rowspan="1" colspan="1">lateral</td></tr></tbody></table></table-wrap><p>The tetrathecate condition, with paired spermathecae in the first two postatrial segments, is a feature shared with some species in the semiprosoporous lumbriculid genera <italic><tp:taxon-name><tp:taxon-name-part taxon-name-part-type="genus">Trichodrilus</tp:taxon-name-part></tp:taxon-name></italic> Claparède, 1862 and <italic><tp:taxon-name><tp:taxon-name-part taxon-name-part-type="genus">Eremidrilus</tp:taxon-name-part></tp:taxon-name></italic> Fend &amp; Rodriguez, 2003. However, the presence of two pairs of prosoporous atria in <italic><tp:taxon-name><tp:taxon-name-part taxon-name-part-type="genus">Sylphella</tp:taxon-name-part></tp:taxon-name></italic> suggests that a close phylogenetic relationship with these genera is improbable.</p><p>The general form of the atria bears a slight resemblance to some Palearctic species of the genus <italic><tp:taxon-name><tp:taxon-name-part taxon-name-part-type="genus">Trichodrilus</tp:taxon-name-part></tp:taxon-name></italic> having petiolate atria, spherical and very muscular atrial ampullae, and two pairs of spermathecae (e.g., <italic><tp:taxon-name><tp:taxon-name-part taxon-name-part-type="genus">Trichodrilus</tp:taxon-name-part> <tp:taxon-name-part taxon-name-part-type="species">aporophorus</tp:taxon-name-part></tp:taxon-name></italic> Popchenko, 1976b, <italic><tp:taxon-name><tp:taxon-name-part taxon-name-part-type="genus">Trichodrilus</tp:taxon-name-part> <tp:taxon-name-part taxon-name-part-type="species">claparedei</tp:taxon-name-part></tp:taxon-name></italic> Hrabě, 1937). <italic><tp:taxon-name><tp:taxon-name-part taxon-name-part-type="genus">Bichaeta</tp:taxon-name-part> <tp:taxon-name-part taxon-name-part-type="species">sanguinea</tp:taxon-name-part></tp:taxon-name></italic> Bretscher, 1990 also has a spherical and very muscular atrium, but lacks an atrial duct. In contrast, genera resembling <italic><tp:taxon-name><tp:taxon-name-part taxon-name-part-type="genus">Sylphella</tp:taxon-name-part></tp:taxon-name></italic> in the arrangement of reproductive organs (<italic><tp:taxon-name><tp:taxon-name-part taxon-name-part-type="genus">Lamprodrilus</tp:taxon-name-part></tp:taxon-name></italic>, <italic><tp:taxon-name><tp:taxon-name-part taxon-name-part-type="genus">Lamprortus</tp:taxon-name-part></tp:taxon-name></italic>, <italic><tp:taxon-name><tp:taxon-name-part taxon-name-part-type="genus">Wsewolodus</tp:taxon-name-part></tp:taxon-name></italic> and <italic><tp:taxon-name><tp:taxon-name-part taxon-name-part-type="genus">Lumbriculus</tp:taxon-name-part></tp:taxon-name></italic>) tend to have elongate atria.</p><p>The atrial musculature in <italic><tp:taxon-name><tp:taxon-name-part taxon-name-part-type="genus">Sylphella</tp:taxon-name-part></tp:taxon-name></italic> consists of many small, cross-hatched layers, similar to some other lumbriculids, such as <italic><tp:taxon-name><tp:taxon-name-part taxon-name-part-type="genus">Trichodrilus</tp:taxon-name-part> <tp:taxon-name-part taxon-name-part-type="species">longipenis</tp:taxon-name-part></tp:taxon-name></italic> Giani &amp; Rodriguez, 1994. Details of atrial musculature are usually not given in lumbriculid diagnoses, but where described, the atrial muscle fibers show a simpler organization (parallel or two opposing layers) in the related genera. The <italic><tp:taxon-name><tp:taxon-name-part taxon-name-part-type="genus">Sylphella</tp:taxon-name-part></tp:taxon-name></italic> arrangement of atrial muscles should be distinguished from the simple crossed musculature in <italic><tp:taxon-name><tp:taxon-name-part taxon-name-part-type="genus">Lumbriculus</tp:taxon-name-part></tp:taxon-name></italic> species, which consists of only two perpendicular layers; however, it bears some resemblance to the many diagonally arranged layers in some <italic><tp:taxon-name><tp:taxon-name-part taxon-name-part-type="genus">Eclipidrilus</tp:taxon-name-part></tp:taxon-name></italic> Eisen species (<xref ref-type="bibr" rid="B16">Fend 2005</xref>).</p><p>The penis in <italic><tp:taxon-name><tp:taxon-name-part taxon-name-part-type="genus">Sylphella</tp:taxon-name-part> <tp:taxon-name-part taxon-name-part-type="species">puccoon</tp:taxon-name-part></tp:taxon-name></italic> is similar to that described for <italic><tp:taxon-name><tp:taxon-name-part taxon-name-part-type="genus">Styloscolex</tp:taxon-name-part> <tp:taxon-name-part taxon-name-part-type="species">japonicus</tp:taxon-name-part></tp:taxon-name></italic> Yamaguchi, 1937 in its basic structure, as well as in the presence of a smooth, rigid cuticular layer (sheath) on the ectal end (Fig. <xref ref-type="fig" rid="F2">2M, N</xref>). <italic><tp:taxon-name><tp:taxon-name-part taxon-name-part-type="genus">Styloscolex</tp:taxon-name-part></tp:taxon-name></italic> Michaelsen, 1901 has an intervening segment between the testicular and the ovarian segments, an autapormorphy that separates this genus from other lumbriculids. Several other <italic><tp:taxon-name><tp:taxon-name-part taxon-name-part-type="genus">Styloscolex</tp:taxon-name-part></tp:taxon-name></italic> characters, including pre-atrial spermathecae in most species, elongate atria in a single segment, and a forward shift in reproductive organs (<xref ref-type="bibr" rid="B4">Brinkhurst 1989</xref>) suggest that <italic><tp:taxon-name><tp:taxon-name-part taxon-name-part-type="genus">Styloscolex</tp:taxon-name-part></tp:taxon-name></italic> is probably not closely related to <italic><tp:taxon-name><tp:taxon-name-part taxon-name-part-type="genus">Sylphella</tp:taxon-name-part></tp:taxon-name></italic>.</p><p><italic><tp:taxon-name><tp:taxon-name-part taxon-name-part-type="genus">Lamprortus</tp:taxon-name-part></tp:taxon-name></italic> and most <italic><tp:taxon-name><tp:taxon-name-part taxon-name-part-type="genus">Lamprodrilus</tp:taxon-name-part></tp:taxon-name></italic> species also have a type-1 penis (i.e., an extension of the atrial duct within a fold of the ventral body wall, see <xref ref-type="bibr" rid="B61">Rodriguez and Giani 1994</xref>), but these usually have a characteristic structure, being associated with a large mass of glands. Some <italic><tp:taxon-name><tp:taxon-name-part taxon-name-part-type="genus">Lamprodrilus</tp:taxon-name-part></tp:taxon-name></italic> species also have muscular penial bulbs. <italic><tp:taxon-name><tp:taxon-name-part taxon-name-part-type="genus">Lumbriculus</tp:taxon-name-part></tp:taxon-name></italic> species have a type-2 penis (i.e., formed in part by elongation of atrial lining cells) within a penial sac formed by very thick, columnar epithelium (see <xref ref-type="bibr" rid="B28">Hesse 1902</xref> for <italic><tp:taxon-name><tp:taxon-name-part taxon-name-part-type="genus">Lumbriculus</tp:taxon-name-part> <tp:taxon-name-part taxon-name-part-type="species">variegatus</tp:taxon-name-part></tp:taxon-name></italic>). Penes are absent in <italic><tp:taxon-name><tp:taxon-name-part taxon-name-part-type="genus">Wsewolodus</tp:taxon-name-part></tp:taxon-name></italic>.</p><p>Enlarged ventral chaetae in anterior segments occur to some degree in many lumbriculids, but the difference is well marked in several <italic><tp:taxon-name><tp:taxon-name-part taxon-name-part-type="genus">Trichodrilus</tp:taxon-name-part></tp:taxon-name></italic> species (see <xref ref-type="bibr" rid="B61">Rodriguez and Giani 1994</xref>), <italic><tp:taxon-name><tp:taxon-name-part taxon-name-part-type="genus">Lamprodrilus</tp:taxon-name-part> <tp:taxon-name-part taxon-name-part-type="species">inflatus</tp:taxon-name-part></tp:taxon-name></italic> Michaelsen, 1905, and <italic><tp:taxon-name><tp:taxon-name-part taxon-name-part-type="genus">Stylodrilus</tp:taxon-name-part> <tp:taxon-name-part taxon-name-part-type="species">mirus</tp:taxon-name-part></tp:taxon-name></italic> (Chekanovskaya, 1956).</p></tp:treatment-sec><tp:treatment-sec sec-type="Ecological remarks"><title>Ecological remarks.</title><p><italic><tp:taxon-name><tp:taxon-name-part taxon-name-part-type="genus">Sylphella</tp:taxon-name-part> <tp:taxon-name-part taxon-name-part-type="species">puccoon</tp:taxon-name-part></tp:taxon-name></italic> gen. n., sp. n. has only been collected during winter months from a single, small seep that is a tributary of Pokeberry Creek, North Carolina. A large number of similar seeps were investigated by one of the authors (D. Lenat) adjacent to Pokeberry Creek, but <italic><tp:taxon-name><tp:taxon-name-part taxon-name-part-type="genus">Sylphella</tp:taxon-name-part></tp:taxon-name></italic> was limited to a 10-m reach of the largest seep (1 meter wide). The small streams in this area go completely dry during summer months, due a combination of clay soils and seasonal rainfall patterns. The dominant macroinvertebrates in these seeps were the isopod <italic><tp:taxon-name><tp:taxon-name-part taxon-name-part-type="genus">Caecidotea</tp:taxon-name-part> <tp:taxon-name-part taxon-name-part-type="species">forbesi</tp:taxon-name-part></tp:taxon-name></italic> (William), the amphipod <italic><tp:taxon-name><tp:taxon-name-part taxon-name-part-type="genus">Crangonyx</tp:taxon-name-part></tp:taxon-name></italic> sp. Bate, and chironomids. The mayfly genera <italic><tp:taxon-name><tp:taxon-name-part taxon-name-part-type="genus">Callibaetis</tp:taxon-name-part></tp:taxon-name></italic> Eaton and <italic><tp:taxon-name><tp:taxon-name-part taxon-name-part-type="genus">Leptophlebia</tp:taxon-name-part></tp:taxon-name></italic> Westwood can be abundant, but other EPT taxa were sparse. Other oligochaetes at this site include <italic><tp:taxon-name><tp:taxon-name-part taxon-name-part-type="genus">Rhynchelmis</tp:taxon-name-part> <tp:taxon-name-part taxon-name-part-type="species">bolinensis</tp:taxon-name-part></tp:taxon-name></italic> Fend &amp; Lenat (the type locality), <tp:taxon-name><tp:taxon-name-part taxon-name-part-type="genus">Eclipidrilus</tp:taxon-name-part> <tp:taxon-name-part taxon-name-part-type="uncertainty-rank">cf.</tp:taxon-name-part> <tp:taxon-name-part taxon-name-part-type="species">fontanus</tp:taxon-name-part></tp:taxon-name>, <italic><tp:taxon-name><tp:taxon-name-part taxon-name-part-type="genus">Rhyacodrilus</tp:taxon-name-part> <tp:taxon-name-part taxon-name-part-type="species">propiporus</tp:taxon-name-part></tp:taxon-name></italic> Rodriguez &amp; Fend, and an undescribed lumbriculid of unknown generic attribution.</p></tp:treatment-sec><ref-list><ref id="B60"><mixed-citation xmlns:xlink="http://www.w3.org/1999/xlink" xlink:type="simple"><person-group><name name-style="western"><surname>Rodriguez</surname><given-names>P</given-names></name><name name-style="western"><surname>Giani</surname><given-names>N</given-names></name></person-group> (<year>1987</year>) <article-title>Sur deux espèces de <tp:taxon-name><tp:taxon-name-part taxon-name-part-type="family">Lumbriculidae</tp:taxon-name-part></tp:taxon-name> (Oligochaetra) cavernicoles: <italic><tp:taxon-name><tp:taxon-name-part taxon-name-part-type="genus">Cookidrilus</tp:taxon-name-part> <tp:taxon-name-part taxon-name-part-type="species">speluncaeus</tp:taxon-name-part></tp:taxon-name></italic> n. gen., sp. n. et <italic><tp:taxon-name><tp:taxon-name-part taxon-name-part-type="genus">Trichodrilus</tp:taxon-name-part> <tp:taxon-name-part taxon-name-part-type="species">diversisetosus</tp:taxon-name-part></tp:taxon-name></italic> Rodriguez, 1986.</article-title><source>Bulletin de la Société d’Histoire Naturelle de Toulouse</source><volume>123</volume>: <fpage>45</fpage>–<lpage>49</lpage>.</mixed-citation></ref><ref id="B61"><mixed-citation xmlns:xlink="http://www.w3.org/1999/xlink" xlink:type="simple"><person-group><name name-style="western"><surname>Rodriguez</surname><given-names>P</given-names></name><name name-style="western"><surname>Giani</surname><given-names>N</given-names></name></person-group> (<year>1994</year>) <article-title>A preliminary review of the taxonomic characters used for the systematics of the genus <italic><tp:taxon-name><tp:taxon-name-part taxon-name-part-type="genus">Trichodrilus</tp:taxon-name-part></tp:taxon-name></italic> Claparède (<tp:taxon-name><tp:taxon-name-part taxon-name-part-type="subclass">Oligochaeta</tp:taxon-name-part></tp:taxon-name>, <tp:taxon-name><tp:taxon-name-part taxon-name-part-type="family">Lumbriculidae</tp:taxon-name-part></tp:taxon-name>). Developments in Hydrobiology. Aquatic Oligochaete Biology V.</article-title><person-group><name name-style="western"><surname>Reynoldson</surname><given-names>TB</given-names></name><name name-style="western"><surname>Coates</surname><given-names>KA</given-names></name></person-group> (<role>Eds</role>) <source>Hydrobiologia</source><volume>278</volume>: <fpage>35</fpage>–<lpage>51</lpage>. doi: <ext-link ext-link-type="doi" xlink:href="10.1007/BF00142310" xlink:type="simple">10.1007/BF00142310</ext-link></mixed-citation></ref><ref id="B5"><mixed-citation xmlns:xlink="http://www.w3.org/1999/xlink" xlink:type="simple"><person-group><name name-style="western"><surname>Brinkhurst</surname><given-names>RO</given-names></name></person-group> (<year>1991</year>) <article-title>Ancestors (<tp:taxon-name><tp:taxon-name-part taxon-name-part-type="subclass">Oligochaeta</tp:taxon-name-part></tp:taxon-name>).</article-title><source>Mitteilungen aus dem Hamburgischen Zoologischen Museum und Institut</source><volume>88</volume>: <fpage>97</fpage>–<lpage>110</lpage>.</mixed-citation></ref><ref id="B6"><mixed-citation xmlns:xlink="http://www.w3.org/1999/xlink" xlink:type="simple"><person-group><name name-style="western"><surname>Brinkhurst</surname><given-names>RO</given-names></name><name name-style="western"><surname>Rodriguez</surname><given-names>P</given-names></name><name name-style="western"><surname>Chon</surname><given-names>T</given-names></name><name name-style="western"><surname>Kwon</surname><given-names>T</given-names></name></person-group> (<year>1994</year>) <article-title>A new genus of <tp:taxon-name><tp:taxon-name-part taxon-name-part-type="family">Lumbriculidae</tp:taxon-name-part></tp:taxon-name> (<tp:taxon-name><tp:taxon-name-part taxon-name-part-type="subclass">Oligochaeta</tp:taxon-name-part></tp:taxon-name>) from Korea.</article-title><source>Canadian Journal of Zoology</source><volume>72</volume>: <fpage>1960</fpage>–<lpage>1966</lpage>. doi: <ext-link ext-link-type="doi" xlink:href="10.1139/z94-267" xlink:type="simple">10.1139/z94-267</ext-link></mixed-citation></ref><ref id="B16"><mixed-citation xmlns:xlink="http://www.w3.org/1999/xlink" xlink:type="simple"><person-group><name name-style="western"><surname>Fend</surname><given-names>SV</given-names></name></person-group> (<year>2005</year>) <article-title>A review of the genus <italic><tp:taxon-name><tp:taxon-name-part taxon-name-part-type="genus">Eclipidrilus</tp:taxon-name-part></tp:taxon-name></italic> (<tp:taxon-name><tp:taxon-name-part taxon-name-part-type="phylum">Annelida</tp:taxon-name-part></tp:taxon-name>: <tp:taxon-name><tp:taxon-name-part taxon-name-part-type="class">Clitellata</tp:taxon-name-part></tp:taxon-name>: <tp:taxon-name><tp:taxon-name-part taxon-name-part-type="family">Lumbriculidae</tp:taxon-name-part></tp:taxon-name>), with description of a new species of western North America.</article-title><source>Zootaxa</source><volume>969</volume>: <fpage>1</fpage>–<lpage>42</lpage>.</mixed-citation></ref><ref id="B4"><mixed-citation xmlns:xlink="http://www.w3.org/1999/xlink" xlink:type="simple"><person-group><name name-style="western"><surname>Brinkhurst</surname><given-names>RO</given-names></name></person-group> (<year>1989</year>) <article-title>A phylogenetic analysis of the <tp:taxon-name><tp:taxon-name-part taxon-name-part-type="family">Lumbriculidae</tp:taxon-name-part></tp:taxon-name>.</article-title><source>Canadian Journal of Zoology</source><volume>67</volume>: <fpage>2731</fpage>–<lpage>2739</lpage>. doi: <ext-link ext-link-type="doi" xlink:href="10.1139/z89-387" xlink:type="simple">10.1139/z89-387</ext-link></mixed-citation></ref><ref id="B28"><mixed-citation xmlns:xlink="http://www.w3.org/1999/xlink" xlink:type="simple"><person-group><name name-style="western"><surname>Hesse</surname><given-names>R</given-names></name></person-group> (<year>1902</year>) <article-title>Zur Kenntnis der Geschlechtsorgane von <italic><tp:taxon-name><tp:taxon-name-part taxon-name-part-type="genus">Lumbriculus</tp:taxon-name-part> <tp:taxon-name-part taxon-name-part-type="species">variegatus</tp:taxon-name-part></tp:taxon-name></italic>.</article-title><source>Zoologischer Anzeiger</source><volume>25</volume>: <fpage>620</fpage>–<lpage>622</lpage>.</mixed-citation></ref></ref-list></tp:taxon-treatment>
