# Supplementary material for: Sylphella puccoon gen. n., sp. n. and two additional new species of aquatic oligochaetes (Lumbriculidae, Clitellata) from poorly-known lotic habitats in North Carolina (USA)
Source: Zookeys. 2014 Nov 3;(451):1–32. doi: 10.3897/zookeys.451.7304 (PMC4258618; doi:10.3897/zookeys.451.7304)
Supplement: XML Treatment for Cookidrilus pocosinus [file zookeys.451.7304-treatment3.xml]

<!DOCTYPE tp:taxon-treatment
  PUBLIC "-//TaxonX//DTD Taxonomic Treatment Publishing DTD v0 20100105//EN" "tax-treatment-NSO.dtd">
<tp:taxon-treatment xmlns:tp="http://www.plazi.org/taxpub"><tp:treatment-meta><kwd-group><label>Taxon classification</label><kwd><named-content content-type="kingdom">Animalia</named-content></kwd><kwd><named-content content-type="order">Lumbriculida</named-content></kwd><kwd><named-content content-type="family">Lumbriculidae</named-content></kwd></kwd-group><mixed-citation publication-type="journal"><person-group><name><surname>Rodriguez</surname><given-names>Pilar</given-names></name><name><surname>Fend</surname><given-names>Steven V.</given-names></name><name><surname>Lenat</surname><given-names>David R.</given-names></name></person-group><article-title><italic><tp:taxon-name><tp:taxon-name-part taxon-name-part-type="genus">Sylphella</tp:taxon-name-part> <tp:taxon-name-part taxon-name-part-type="species">puccoon</tp:taxon-name-part></tp:taxon-name></italic> gen. n., sp. n. and two additional new species of aquatic oligochaetes (<tp:taxon-name><tp:taxon-name-part taxon-name-part-type="family">Lumbriculidae</tp:taxon-name-part></tp:taxon-name>, <tp:taxon-name><tp:taxon-name-part taxon-name-part-type="class">Clitellata</tp:taxon-name-part></tp:taxon-name>) from poorly-known lotic habitats in North Carolina (USA)</article-title><source>Zookeys</source><day>3</day><month>11</month><year>2014</year><volume>2014</volume><issue>451</issue><fpage>1</fpage><lpage>32</lpage><pub-id pub-id-type="doi">10.3897/zookeys.451.7304</pub-id></mixed-citation></tp:treatment-meta><tp:nomenclature><tp:taxon-name>
                        <tp:taxon-name-part taxon-name-part-type="genus">Cookidrilus</tp:taxon-name-part>
                        <tp:taxon-name-part taxon-name-part-type="species">pocosinus</tp:taxon-name-part>
                        <object-id xmlns:xlink="http://www.w3.org/1999/xlink" content-type="zoobank" xlink:type="simple">http://zoobank.org/D72DE213-2FCC-4B0C-A696-FEED022939D0</object-id>
                    </tp:taxon-name><tp:taxon-status xmlns:xlink="http://www.w3.org/1999/xlink" xlink:type="simple">sp. n.</tp:taxon-status><xref ref-type="fig" rid="F4">Figs 4</xref><xref ref-type="fig" rid="F5">and 5</xref><!--PageBreak--><!--PageBreak--><!--PageBreak--><!--PageBreak--><!--PageBreak--><!--PageBreak--><!--PageBreak--></tp:nomenclature><tp:treatment-sec sec-type="Holotype"><title>Holotype.</title><p>USNM 1251699: a dissected specimen, stained in Harris’ hematoxylin and mounted in Canada balsam (collected 4 March 2011).</p></tp:treatment-sec><tp:treatment-sec sec-type="Paratypes"><title>Paratypes.</title><p>USNM 1251700-1251702: from the type locality, 22 Feb 2011, 1 dissected; 4 Mar 2011, 1 whole-mounted; Pettiford Creek, at Millis Road, Carteret County, North Carolina, USA, 15 Mar 2007, 1 whole mount. MNCN 16.03/3084: from the type locality, 22 February 2011, 1 dissected, stained in Harris’ hematoxylin and mounted in Canada balsam, and 1 histologically sectioned, stained with hematoxylin-eosin. CASIZ 197899: Pettiford Creek, 15 Mar 2007, 1 whole mount.</p><!--PageBreak--></tp:treatment-sec><tp:treatment-sec sec-type="Type locality"><title>Type locality.</title><p>Lake Run, outlet stream draining Little Singletary Lake at SR 1325, in Bladen County, North Carolina, USA.</p></tp:treatment-sec><tp:treatment-sec sec-type="Etymology"><title>Etymology.</title><p>The specific name refers to <italic>pocosin</italic>, “swamp-on-a-hill” in the Algonquin Indian language. Most specimens were collected in two sites draining pocosin areas.</p></tp:treatment-sec><tp:treatment-sec sec-type="Other material"><title>Other material.</title><p>From the type locality, 22 Feb 2011, 4 whole mounts, 1 dissected, 1 sagittally sectioned. Pettiford Creek, at Millis Road, Carteret County, North Carolina, USA, 22 Apr 2008, 1 whole mount; 5 Apr 2010, 2 dissected. Drowning Creek at State Road 1004, Moore County, North Carolina, 12 Jan 2009, 1 whole mount. Anderson Creek at SR 2031, Harnett County, North Carolina, 27 Jun 2011, 1 whole mount. All specimens (including the type series) collected by D.R. Lenat.</p></tp:treatment-sec><tp:treatment-sec sec-type="Description"><title>Description.</title><p>Number of segments 53–71. Diameter of the body 279–342 µm in segment VIII and 360–441 µm at the clitellum. Prostomium round, 120–154 µm long. Brain back to intersegment 2/3. Secondary annulation (narrow ring in anterior part of segment) well marked from segment VI to IX, not always visible in the postclitellar region, but evident in the caudal region of the body (Figs <xref ref-type="fig" rid="F4">4A</xref>, <xref ref-type="fig" rid="F5">5B</xref>). Epidermis in anterior segments 10–16 µm high. Clitellum from segment X to XII, with epithelium 16–34 µm high, formed by small glandular cells arranged in regular transverse rows (Fig. <xref ref-type="fig" rid="F5">5E</xref>). Chaetae sigmoid, simple-pointed (Fig. <xref ref-type="fig" rid="F5">5C</xref>), length about equal in dorsal and ventral bundles, shortest in segment II (56–62 µm), progressively longer to the middle of the body (68–82 µm long), and gradually shorter to the end of the body (down to 66 µm). A chaetal gland behind chaetal bundles, conspicuous in anterior segments, smaller posteriorly (Figs <xref ref-type="fig" rid="F4">4B</xref>, <xref ref-type="fig" rid="F5">5D</xref>). Nodulus at about 0.3–0.4 from the distal end. Pygidium normally formed (Fig. <xref ref-type="fig" rid="F5">5B</xref>). Male pores located behind and in line of ventral chaetae of segment X (Fig. <xref ref-type="fig" rid="F5">5F</xref>). Female pores open in the line of ventral chaetae, in intersegment 11/12. Spermathecal pores opening midway between ventral chaetae and anterior septum, in line with the ventral chaetae, in atrial and 2 postatrial segments. In most sexually mature, fixed individuals, the ventral region of clitellar region is concave with prominent lateral margins (saddle shaped clitellum).</p><fig id="F4" position="float" orientation="portrait"><label>Figure 4.</label><caption><p>Drawings of <italic><tp:taxon-name><tp:taxon-name-part taxon-name-part-type="genus">Cookidrilus</tp:taxon-name-part> <tp:taxon-name-part taxon-name-part-type="species">pocosinus</tp:taxon-name-part></tp:taxon-name></italic> sp. n. <bold>A</bold> anterior body region <bold>B</bold> reproductive organs <bold>C</bold> detail of the atrium showing the vasa deferentia junction and prostatic cell clusters.</p></caption><graphic xmlns:xlink="http://www.w3.org/1999/xlink" xlink:href="zookeys-451-001-g004.jpg" position="float" orientation="portrait" xlink:type="simple" id="oo_33432.jpg"/></fig><fig id="F5" position="float" orientation="portrait"><label>Figure 5.</label><caption><p><italic><tp:taxon-name><tp:taxon-name-part taxon-name-part-type="genus">Cookidrilus</tp:taxon-name-part> <tp:taxon-name-part taxon-name-part-type="species">pocosinus</tp:taxon-name-part></tp:taxon-name></italic> sp. n. <bold>A</bold> Anterior region of the body <bold>B</bold> caudal region with pygidium <bold>C</bold> chaetae <bold>D</bold> chaetal gland behind ventral bundle of chaetae <bold>E</bold> clitellum <bold>F</bold> spermathecal and male pores in front of and behind ventral chaetae of segment X <bold>G</bold> atrium <bold>H</bold> atrial ampulla showing apical junction of vasa deferentia <bold>I</bold> atrial ampulla showing junction of prostatic cell clusters <bold>J</bold> basal junction of vas deferens to atrial ampulla <bold>K</bold> detail of atrial duct and protruded penis <bold>L</bold> third spermatheca behind the female segment. <bold>A, D, J, K, L</bold> histological sections, other photographs from stained whole mounts or dissected specimens.</p></caption><graphic xmlns:xlink="http://www.w3.org/1999/xlink" xlink:href="zookeys-451-001-g005.jpg" position="float" orientation="portrait" xlink:type="simple" id="oo_33433.jpg"/></fig><p>Pharynx developed mainly dorsally, in segments II and III. Pharyngeal glands in last part of IV, and well developed in V and VI, dorsally and laterally. Chloragogenous tissue starting in the hind part of VI and well developed from VII backwards. Nephridia present on at least one side in VII in some specimens; most specimens have at least one nephridium in XIII, and in a few posterior segments. Nephridiopores inconspicuous, without vesicles; nephridial duct very thin and transparent. Sperm sac extends forward to VIII, and backward to XII–XV. Egg sac back to XIII–XVII.</p><p>Two pairs testes, in segments IX and X, and one pair ovaries in segment XI. Two vasa deferentia per atrium (semiprosoporous condition), originating in sperm funnels located in the septa of intersegment 9/10 and 10/11, respectively. Posterior vas deferens not entering segment XI. Vasa deferentia very narrow (8–14 µm diameter), joining the atrium in the ectal (or basal) part of the ampulla, and running through the atrial musculature to the apical part of the atrium, where they open to the atrial lumen (Figs <xref ref-type="fig" rid="F4">4B, C</xref>, <xref ref-type="fig" rid="F5">5H, J</xref>). Atrium tubular, with elongated ampulla <!--PageBreak-->(86–120 µm long, 26–36 µm diameter) and short duct (34–40 µm long, 24–26 µm diameter). Atrial muscle layer thin, 2–3 μm thick. The columnar inner epithelium of the atrial duct can extend beyond the male pore forming a short, protrusible penis (less than 40 µm long, when protruded) formed by the extension of lining cells of the atrial duct (Figs <xref ref-type="fig" rid="F4">4C</xref>, <xref ref-type="fig" rid="F5">5G, K</xref>), extended cells may appear vacuolated. Atrial ampulla with ciliated lumen, and covered by 8–10 well-separated prostate glands formed by clusters of cells, each of which tapers to form a narrow stalk before joining the ampulla (Figs <xref ref-type="fig" rid="F4">4C</xref>, <xref ref-type="fig" rid="F5">5I, J</xref>).</p><p>Female funnels large, attached to the septum and opening in intersegment 11/12 (Fig. <xref ref-type="fig" rid="F4">4B</xref>). Three pairs of spermathecae, the first in the atrial segment (X), and the next in the ovarian (XI) and post ovarian (XII) segments. The spermathecae are formed by a bottle-shaped duct (34–86 µm long, 22–38 µm maximum diameter) and an oval ampulla (54–120 µm maximum diameter and 34–90 µm minimum diameter), filled by loose sperm (Figs <xref ref-type="fig" rid="F4">4B</xref>, <xref ref-type="fig" rid="F5">5L</xref>). In several of the examined specimens, the ampullar epithelium appeared very much vacuolized, with some vacuoles containing resorbed sperm.</p></tp:treatment-sec><tp:treatment-sec sec-type="Taxonomic remarks"><title>Taxonomic remarks.</title><!--PageBreak--><p><italic><tp:taxon-name><tp:taxon-name-part taxon-name-part-type="genus">Cookidrilus</tp:taxon-name-part> <tp:taxon-name-part taxon-name-part-type="species">pocosinus</tp:taxon-name-part></tp:taxon-name></italic> sp. n. has been ascribed to the genus <italic><tp:taxon-name><tp:taxon-name-part taxon-name-part-type="genus">Cookidrilus</tp:taxon-name-part></tp:taxon-name></italic> Rodriguez &amp; Giani, 1987 based on the main diagnostic characters of the genus: 2 pair testes and one pair ovaries, two (anterior and posterior) vasa deferentia joining each atrium, one pair spermathecae in the atrial segment, and subsequent pairs of spermathecae in postatrial segments (<xref ref-type="bibr" rid="B60">Rodriguez and Giani 1987</xref>). The groundwater lumbriculid genus <italic><tp:taxon-name><tp:taxon-name-part taxon-name-part-type="genus">Cookidrilus</tp:taxon-name-part></tp:taxon-name></italic> was originally described from the Labouiche Cave in southern France. Since then, another species has been described from the hyporheos of Lachein Creek, a karstic stream in the same geographic region (<xref ref-type="bibr" rid="B62">Route et al. 2004</xref>). In the present study, a third species is described from coastal plain habitats of North Carolina (USA), mostly from acidic swamp streams.</p><p>In Table <xref ref-type="table" rid="T3">3</xref>, we have summarised the main morphological features that distinguish the three species of the genus <!--PageBreak--><italic><tp:taxon-name><tp:taxon-name-part taxon-name-part-type="genus">Cookidrilus</tp:taxon-name-part></tp:taxon-name></italic>. The new species is closer to the type species of the genus, <italic><tp:taxon-name><tp:taxon-name-part taxon-name-part-type="genus">Cookidrilus</tp:taxon-name-part> <tp:taxon-name-part taxon-name-part-type="species">speluncaeus</tp:taxon-name-part></tp:taxon-name></italic> Rodriguez &amp; Giani, 1987, based on the presence of three pairs of spermathecae instead of only two pairs in <italic><tp:taxon-name><tp:taxon-name-part taxon-name-part-type="genus">Cookidrilus</tp:taxon-name-part> <tp:taxon-name-part taxon-name-part-type="species">ruffoi</tp:taxon-name-part></tp:taxon-name></italic> Giani et al., 2004 (in <xref ref-type="bibr" rid="B62">Route et al. 2004</xref>). However, it resembles <italic><tp:taxon-name><tp:taxon-name-part taxon-name-part-type="genus">Cookidrilus</tp:taxon-name-part> <tp:taxon-name-part taxon-name-part-type="species">ruffoi</tp:taxon-name-part></tp:taxon-name></italic> in the structure of the prostatic cell layer, which is organised in well-separated clusters that join the atrial ampulla by distinct stalks. The new Nearctic species <italic><tp:taxon-name><tp:taxon-name-part taxon-name-part-type="genus">Cookidrilus</tp:taxon-name-part> <tp:taxon-name-part taxon-name-part-type="species">pocosinus</tp:taxon-name-part></tp:taxon-name></italic> is distinguished from both European species by the singular position of the spermathecal pores in front of the ventral chaetae, instead of behind the chaetae (the most common position in lumbriculids). The genus <italic><tp:taxon-name><tp:taxon-name-part taxon-name-part-type="genus">Cookidrilus</tp:taxon-name-part></tp:taxon-name></italic>, previously amended by <xref ref-type="bibr" rid="B62">Route et al. (2004)</xref>, is now further amended to include some additional diagnostic features.</p><table-wrap id="T3" position="float" orientation="portrait"><label>Table 3.</label><caption><p>Morphological characters of the three known species of the genus <italic><tp:taxon-name><tp:taxon-name-part taxon-name-part-type="genus">Cookidrilus</tp:taxon-name-part></tp:taxon-name></italic> Rodriguez &amp; Giani, 1987.</p></caption><table rules="all"><tbody><tr><th rowspan="1" colspan="1"><italic><tp:taxon-name><tp:taxon-name-part taxon-name-part-type="genus">Cookidrilus</tp:taxon-name-part></tp:taxon-name></italic></th><th rowspan="1" colspan="1"><italic><tp:taxon-name><tp:taxon-name-part taxon-name-part-type="species">speluncaeus</tp:taxon-name-part></tp:taxon-name></italic></th><th rowspan="1" colspan="1"><italic><tp:taxon-name><tp:taxon-name-part taxon-name-part-type="species">ruffoi</tp:taxon-name-part></tp:taxon-name></italic></th><th rowspan="1" colspan="1"><italic><tp:taxon-name><tp:taxon-name-part taxon-name-part-type="species">pocosinus</tp:taxon-name-part></tp:taxon-name></italic> sp. n.</th></tr><tr><td rowspan="1" colspan="1"><bold>Body diameter</bold></td><td rowspan="1" colspan="1">350 µm at clitellum</td><td rowspan="1" colspan="1">583–633 µm</td><td rowspan="1" colspan="1">360–441 µm at clitellum</td></tr><tr><td rowspan="1" colspan="1"><bold>Double annulation begins</bold></td><td rowspan="1" colspan="1">In III</td><td rowspan="1" colspan="1">–</td><td rowspan="1" colspan="1">In VI</td></tr><tr><td rowspan="1" colspan="1"><bold>Prostomium form and length</bold></td><td rowspan="1" colspan="1">Round, 76–83 µm</td><td rowspan="1" colspan="1">Often wrinkled, 305–400 µm</td><td rowspan="1" colspan="1">Round, 120–154 µm</td></tr><tr><td rowspan="1" colspan="1"><bold>Clitellum</bold></td><td rowspan="1" colspan="1">X–XII</td><td rowspan="1" colspan="1">Poorly developed, in X–XII</td><td rowspan="1" colspan="1">X–XII</td></tr><tr><td rowspan="1" colspan="1"><bold>Pharynx</bold></td><td rowspan="1" colspan="1">Dorsal and ventrally well developed, in II–IV</td><td rowspan="1" colspan="1">Dorsal and ventrally well developed, back to VII, VIII</td><td rowspan="1" colspan="1">Typical dorsal pad, in II–III</td></tr><tr><td rowspan="1" colspan="1"><bold>Pharyngeal glands</bold></td><td rowspan="1" colspan="1">IV–VIII</td><td rowspan="1" colspan="1">III–VII (VIII)</td><td rowspan="1" colspan="1">IV (posterior)–VI</td></tr><tr><td rowspan="1" colspan="1"><bold>Chaetae, length</bold></td><td rowspan="1" colspan="1">73–82 µm in ante-clitellar region</td><td rowspan="1" colspan="1">105–112 µm in II, 174–236 µm in anterior to middle region</td><td rowspan="1" colspan="1">56–62 µm in II, 68–82 µm in anterior to middle region</td></tr><tr><td rowspan="1" colspan="1"><bold>Posterior body region</bold></td><td rowspan="1" colspan="1">Not modified</td><td rowspan="1" colspan="1">Evaginable tube</td><td rowspan="1" colspan="1">Not modified</td></tr><tr><td rowspan="1" colspan="1"><bold>Spermathecae, number and position of pores</bold></td><td rowspan="1" colspan="1">3 pairs, pores behind ventral chaetae</td><td rowspan="1" colspan="1">2 pairs, pores behind ventral chaetae</td><td rowspan="1" colspan="1">3 pairs, pores in front of ventral chaetae</td></tr><tr><td rowspan="1" colspan="1"><bold>Spermathecal ducts, form and length</bold></td><td rowspan="1" colspan="1">Tubular, short ducts 44–76 µm</td><td rowspan="1" colspan="1">Bottle shaped, 115–143 µm</td><td rowspan="1" colspan="1">Bottle shaped, short ducts, 34–86 µm</td></tr><tr><td rowspan="1" colspan="1"><bold>Spermathecal ampulla</bold></td><td rowspan="1" colspan="1">The first is small, the third penetrates XIII</td><td rowspan="1" colspan="1">Do not penetrate other segments</td><td rowspan="1" colspan="1">The first smaller. Do not penetrate other segments</td></tr><tr><td rowspan="1" colspan="1"><bold>Atrium</bold></td><td rowspan="1" colspan="1">In X</td><td rowspan="1" colspan="1">In X</td><td rowspan="1" colspan="1">In X</td></tr><tr><td rowspan="1" colspan="1"><bold>Atrial ampulla, shape and size</bold></td><td rowspan="1" colspan="1">Pyriform, 71 µm long, 48 µm Ø</td><td rowspan="1" colspan="1">Pyriform, 207 µm long, 161 µm Ø</td><td rowspan="1" colspan="1">Tubular, 86–110 µm long, 26–30 µm Ø</td></tr><tr><td rowspan="1" colspan="1"><bold>Atrial duct length</bold></td><td rowspan="1" colspan="1">29 µm</td><td rowspan="1" colspan="1">84 µm</td><td rowspan="1" colspan="1">34–40 µm</td></tr><tr><td rowspan="1" colspan="1"><bold>Penis</bold></td><td rowspan="1" colspan="1">Simple pore</td><td rowspan="1" colspan="1">Protrusible penis</td><td rowspan="1" colspan="1">Protrusible penis</td></tr><tr><td rowspan="1" colspan="1"><bold>Prostate layer</bold></td><td rowspan="1" colspan="1">Dense, diffuse layer</td><td rowspan="1" colspan="1">3–4 clusters of cells</td><td rowspan="1" colspan="1">8–10 clusters of cells</td></tr><tr><td rowspan="1" colspan="1"><bold>Atrial muscular layer</bold></td><td rowspan="1" colspan="1">4 µm thick</td><td rowspan="1" colspan="1">16–20 µm thick</td><td rowspan="1" colspan="1">2–3 µm thick</td></tr><tr><td rowspan="1" colspan="1"><bold>Vas deferens diameter / junction to the atrium</bold></td><td rowspan="1" colspan="1">11 µm / apical</td><td rowspan="1" colspan="1">15–20 µm / lateral</td><td rowspan="1" colspan="1">8–14 µm / at the base of the ampulla (opening apically)</td></tr><tr><td rowspan="1" colspan="1"><bold>Posterior vas deferens</bold></td><td rowspan="1" colspan="1">Penetrates 10/11</td><td rowspan="1" colspan="1">Penetrates 10/11</td><td rowspan="1" colspan="1">Does not penetrate 10/11</td></tr></tbody></table></table-wrap><p>In the original description of the genus, <xref ref-type="bibr" rid="B60">Rodriguez and Giani (1987)</xref> discussed the taxonomic relationships of <!--PageBreak--><italic><tp:taxon-name><tp:taxon-name-part taxon-name-part-type="genus">Cookidrilus</tp:taxon-name-part></tp:taxon-name></italic> with other lumbriculids (<italic><tp:taxon-name><tp:taxon-name-part taxon-name-part-type="genus">Kincaidiana</tp:taxon-name-part></tp:taxon-name></italic> Altman, 1936 and <italic><tp:taxon-name><tp:taxon-name-part taxon-name-part-type="genus">Guestphalinus</tp:taxon-name-part></tp:taxon-name></italic> Michaelsen, 1933) having a pair of spermathecae in the atrial segment. <italic><tp:taxon-name><tp:taxon-name-part taxon-name-part-type="genus">Kincaidiana</tp:taxon-name-part> <tp:taxon-name-part taxon-name-part-type="species">hexatheca</tp:taxon-name-part></tp:taxon-name></italic> Altman, 1936 is endemic to North America where there are also representatives of the genus <italic><tp:taxon-name><tp:taxon-name-part taxon-name-part-type="genus">Guestphalinus</tp:taxon-name-part></tp:taxon-name></italic> (S. Fend, unpublished data). However, although the former has a similar arrangement of spermathecae to <italic><tp:taxon-name><tp:taxon-name-part taxon-name-part-type="genus">Cookidrilus</tp:taxon-name-part> <tp:taxon-name-part taxon-name-part-type="species">speluncaeus</tp:taxon-name-part></tp:taxon-name></italic>, a combination of characters clearly distinguishes it from <italic><tp:taxon-name><tp:taxon-name-part taxon-name-part-type="genus">Cookidrilus</tp:taxon-name-part></tp:taxon-name></italic>: a proboscis, a forward shift of reproductive organs, a single pair of testes, and one prosoporous vas deferens per atrium (<xref ref-type="bibr" rid="B17">Fend 2009</xref>). In addition, morphology of the atria, spermathecae, and chaetae does not resemble that of the known <italic><tp:taxon-name><tp:taxon-name-part taxon-name-part-type="genus">Cookidrilus</tp:taxon-name-part></tp:taxon-name></italic> species. <italic><tp:taxon-name><tp:taxon-name-part taxon-name-part-type="genus">Guestphalinus</tp:taxon-name-part></tp:taxon-name></italic> is semiprosoporous, but has only one pair of spermathecae, and like <italic><tp:taxon-name><tp:taxon-name-part taxon-name-part-type="genus">Kincaidiana</tp:taxon-name-part></tp:taxon-name></italic>, has a proboscis. <italic><tp:taxon-name><tp:taxon-name-part taxon-name-part-type="genus">Guestphalinus</tp:taxon-name-part></tp:taxon-name></italic> also has a forward shift in reproductive organs relative to the position in <italic><tp:taxon-name><tp:taxon-name-part taxon-name-part-type="genus">Cookidrilus</tp:taxon-name-part></tp:taxon-name></italic>.</p><p>The presence of penis may be a common generic character in <italic><tp:taxon-name><tp:taxon-name-part taxon-name-part-type="genus">Cookidrilus</tp:taxon-name-part></tp:taxon-name></italic>, since it is only absent in the type species, <italic><tp:taxon-name><tp:taxon-name-part taxon-name-part-type="genus">Cookidrilus</tp:taxon-name-part> <tp:taxon-name-part taxon-name-part-type="species">speluncaeus</tp:taxon-name-part></tp:taxon-name></italic>. On the other hand, <italic><tp:taxon-name><tp:taxon-name-part taxon-name-part-type="genus">Cookidrilus</tp:taxon-name-part> <tp:taxon-name-part taxon-name-part-type="species">ruffoi</tp:taxon-name-part></tp:taxon-name></italic> differs in the number of spermathecae. The analysis of lumbriculid genera performed by <xref ref-type="bibr" rid="B4">Brinkhurst (1989)</xref> stated that characters related to number and placement of the spermathecae (characters 7 and 9 in that analysis) were subject to changes/reversals in the resulting phylogenetic tree, and such variations are probably not highly significant. Thus, variation in number of spermathecal segments within <italic><tp:taxon-name><tp:taxon-name-part taxon-name-part-type="genus">Cookidrilus</tp:taxon-name-part></tp:taxon-name></italic> (3 in two species, versus 2 in <italic><tp:taxon-name><tp:taxon-name-part taxon-name-part-type="genus">Cookidrilus</tp:taxon-name-part> <tp:taxon-name-part taxon-name-part-type="species">ruffoi</tp:taxon-name-part></tp:taxon-name></italic>) is not extraordinary, as similar variation occurs in other lumbriculid genera such as <italic><tp:taxon-name><tp:taxon-name-part taxon-name-part-type="genus">Trichodrilus</tp:taxon-name-part></tp:taxon-name></italic> and <italic><tp:taxon-name><tp:taxon-name-part taxon-name-part-type="genus">Rhynchelmis</tp:taxon-name-part></tp:taxon-name></italic> Hoffmeister, 1843 (see <xref ref-type="bibr" rid="B11">Cook 1971</xref>).</p><p>The position of spermathecal pores in front of the ventral chaetae is an unusual feature of the new <italic><tp:taxon-name><tp:taxon-name-part taxon-name-part-type="genus">Cookidrilus</tp:taxon-name-part></tp:taxon-name></italic> species. Spermathecal pores in lumbriculids are usually placed behind the chaetae of the corresponding segment, and in the other 2 species of <italic><tp:taxon-name><tp:taxon-name-part taxon-name-part-type="genus">Cookidrilus</tp:taxon-name-part></tp:taxon-name></italic>, even the first spermatheca opens in the narrow space between the ventral chaetae and the male pores. This character is shared with several Nearctic lumbriculids: <italic><tp:taxon-name><tp:taxon-name-part taxon-name-part-type="genus">Kincaidiana</tp:taxon-name-part> <tp:taxon-name-part taxon-name-part-type="species">hexatheca</tp:taxon-name-part></tp:taxon-name></italic> (for the first pair of spermathecae), some <italic><tp:taxon-name><tp:taxon-name-part taxon-name-part-type="genus">Rhynchelmis</tp:taxon-name-part></tp:taxon-name></italic> species (in <xref ref-type="bibr" rid="B18">Fend and Brinkhurst 2000</xref>), and <italic><tp:taxon-name><tp:taxon-name-part taxon-name-part-type="genus">Eclipidrilus</tp:taxon-name-part> <tp:taxon-name-part taxon-name-part-type="species">pacificus</tp:taxon-name-part></tp:taxon-name></italic> Fend, 2005.</p></tp:treatment-sec><tp:treatment-sec sec-type="Ecological remarks"><title>Ecological remarks.</title><p><italic><tp:taxon-name><tp:taxon-name-part taxon-name-part-type="genus">Cookidrilus</tp:taxon-name-part> <tp:taxon-name-part taxon-name-part-type="species">pocosinus</tp:taxon-name-part></tp:taxon-name></italic> sp. n. appears to have a life cycle adapted to seasonal drying of surface flow. This is the first record of <italic><tp:taxon-name><tp:taxon-name-part taxon-name-part-type="genus">Cookidrilus</tp:taxon-name-part></tp:taxon-name></italic> in North America, and it is also the first report of the genus in a non-subterranean habitat. This species has been found so far in four North Carolina streams, but almost all specimens were from Lake Run and Pettiford Creek. These streams are both located in the southern Coastal Plain, in relatively undisturbed watersheds, and drain pocosin areas with peat soils. Both streams have extremely low pH values (often less than 4.0), very low conductivity, and dry up completely during summer droughts. In Lake Run, most specimens were found in shaded sections, in midstream areas with both good flow and a fine sand substrate. In Pettiford Creek, the substrate consisted of fine sand covered by a layer of organic debris. These data indicate that <italic><tp:taxon-name><tp:taxon-name-part taxon-name-part-type="genus">Cookidrilus</tp:taxon-name-part> <tp:taxon-name-part taxon-name-part-type="species">pocosinus</tp:taxon-name-part></tp:taxon-name></italic> is usually associated with very low pH, although single specimens were collected from a seasonally inundated side channel of Drowning Creek, and from the main channel of Anderson Creek. Both of those streams have average pH values near 5.5.</p></tp:treatment-sec><tp:treatment-sec sec-type="Diagnosis of the genus"><title>Diagnosis of the genus</title><p>(amended by <xref ref-type="bibr" rid="B62">Route et al. 2004</xref>, and modified here with additions in italics): <bold>Type species.</bold> <italic><tp:taxon-name><tp:taxon-name-part taxon-name-part-type="genus">Cookidrilus</tp:taxon-name-part> <tp:taxon-name-part taxon-name-part-type="species">speluncaeus</tp:taxon-name-part></tp:taxon-name></italic> Rodriguez &amp; Giani, 1987.</p><p>Chaetae sigmoid, simple-pointed. One pair male pores in segment X (<italic>the second testis-bearing segment</italic>), behind and in line with the ventral chaetae. <italic>Two or three pairs spermathecae; first pair in the atrial segment, anterior to male pores, and</italic> one pair <italic>in the first, or in the first and second postatrial segments</italic>. Two pair testes, in IX and X. <italic>One pair atria in the second testicular segment. Semiprosoporous male duct, two vasa deferentia per atrium. Prostatic cells either in a simple diffuse layer or forming discrete clusters</italic>. One pair ovaries located in the first postatrial segment (XI).</p><!--PageBreak--></tp:treatment-sec><ref-list><ref id="B60"><mixed-citation xmlns:xlink="http://www.w3.org/1999/xlink" xlink:type="simple"><person-group><name name-style="western"><surname>Rodriguez</surname><given-names>P</given-names></name><name name-style="western"><surname>Giani</surname><given-names>N</given-names></name></person-group> (<year>1987</year>) <article-title>Sur deux espèces de <tp:taxon-name><tp:taxon-name-part taxon-name-part-type="family">Lumbriculidae</tp:taxon-name-part></tp:taxon-name> (Oligochaetra) cavernicoles: <italic><tp:taxon-name><tp:taxon-name-part taxon-name-part-type="genus">Cookidrilus</tp:taxon-name-part> <tp:taxon-name-part taxon-name-part-type="species">speluncaeus</tp:taxon-name-part></tp:taxon-name></italic> n. gen., sp. n. et <italic><tp:taxon-name><tp:taxon-name-part taxon-name-part-type="genus">Trichodrilus</tp:taxon-name-part> <tp:taxon-name-part taxon-name-part-type="species">diversisetosus</tp:taxon-name-part></tp:taxon-name></italic> Rodriguez, 1986.</article-title><source>Bulletin de la Société d’Histoire Naturelle de Toulouse</source><volume>123</volume>: <fpage>45</fpage>–<lpage>49</lpage>.</mixed-citation></ref><ref id="B62"><mixed-citation xmlns:xlink="http://www.w3.org/1999/xlink" xlink:type="simple"><person-group><name name-style="western"><surname>Route</surname><given-names>N</given-names></name><name name-style="western"><surname>Martínez-Ansemil</surname><given-names>E</given-names></name><name name-style="western"><surname>Sambugar</surname><given-names>B</given-names></name><name name-style="western"><surname>Giani</surname><given-names>N</given-names></name></person-group> (<year>2004</year>) <article-title>On some interesting freshwater <tp:taxon-name><tp:taxon-name-part taxon-name-part-type="phylum">Annelida</tp:taxon-name-part></tp:taxon-name>, mainly <tp:taxon-name><tp:taxon-name-part taxon-name-part-type="subclass">Oligochaeta</tp:taxon-name-part></tp:taxon-name>, of the underground waters of southern France, with the description of a new species.</article-title><source>Subterranean Biology</source><volume>2</volume>: <fpage>1</fpage>–<lpage>5</lpage>.</mixed-citation></ref><ref id="B17"><mixed-citation xmlns:xlink="http://www.w3.org/1999/xlink" xlink:type="simple"><person-group><name name-style="western"><surname>Fend</surname><given-names>SV</given-names></name></person-group> (<year>2009</year>) <article-title>An evaluation of the genus <italic><tp:taxon-name><tp:taxon-name-part taxon-name-part-type="genus">Kincaidiana</tp:taxon-name-part></tp:taxon-name></italic> Altman, 1936, with the designation of <italic><tp:taxon-name><tp:taxon-name-part taxon-name-part-type="genus">Altmanella</tp:taxon-name-part></tp:taxon-name></italic> n.gen. (<tp:taxon-name><tp:taxon-name-part taxon-name-part-type="phylum">Annelida</tp:taxon-name-part></tp:taxon-name>, <tp:taxon-name><tp:taxon-name-part taxon-name-part-type="class">Clitellata</tp:taxon-name-part></tp:taxon-name>, <tp:taxon-name><tp:taxon-name-part taxon-name-part-type="family">Lumbriculidae</tp:taxon-name-part></tp:taxon-name>).</article-title><source>Zootaxa</source><volume>2077</volume>: <fpage>1</fpage>–<lpage>30</lpage>.</mixed-citation></ref><ref id="B4"><mixed-citation xmlns:xlink="http://www.w3.org/1999/xlink" xlink:type="simple"><person-group><name name-style="western"><surname>Brinkhurst</surname><given-names>RO</given-names></name></person-group> (<year>1989</year>) <article-title>A phylogenetic analysis of the <tp:taxon-name><tp:taxon-name-part taxon-name-part-type="family">Lumbriculidae</tp:taxon-name-part></tp:taxon-name>.</article-title><source>Canadian Journal of Zoology</source><volume>67</volume>: <fpage>2731</fpage>–<lpage>2739</lpage>. doi: <ext-link ext-link-type="doi" xlink:href="10.1139/z89-387" xlink:type="simple">10.1139/z89-387</ext-link></mixed-citation></ref><ref id="B11"><mixed-citation xmlns:xlink="http://www.w3.org/1999/xlink" xlink:type="simple"><person-group><name name-style="western"><surname>Cook</surname><given-names>DG</given-names></name></person-group> (<year>1971</year>) <chapter-title>Family <tp:taxon-name><tp:taxon-name-part taxon-name-part-type="family">Lumbriculidae</tp:taxon-name-part></tp:taxon-name>.</chapter-title> In: <person-group><name name-style="western"><surname>Brinkhurst</surname><given-names>RO</given-names></name><name name-style="western"><surname>Jamieson</surname><given-names>BGM</given-names></name></person-group>. <source>Aquatic <tp:taxon-name><tp:taxon-name-part taxon-name-part-type="subclass">Oligochaeta</tp:taxon-name-part></tp:taxon-name> of the World</source>, <publisher-name>Oliver and Boyd</publisher-name>, <publisher-loc>Edinburgh</publisher-loc>, <fpage>200</fpage>–<lpage>285</lpage>.</mixed-citation></ref><ref id="B18"><mixed-citation xmlns:xlink="http://www.w3.org/1999/xlink" xlink:type="simple"><person-group><name name-style="western"><surname>Fend</surname><given-names>SV</given-names></name><name name-style="western"><surname>Brinkhurst</surname><given-names>RO</given-names></name></person-group> (<year>2000</year>) <article-title>New species of <italic><tp:taxon-name><tp:taxon-name-part taxon-name-part-type="genus">Rhynchelmis</tp:taxon-name-part></tp:taxon-name></italic> (<tp:taxon-name><tp:taxon-name-part taxon-name-part-type="class">Clitellata</tp:taxon-name-part></tp:taxon-name>, <tp:taxon-name><tp:taxon-name-part taxon-name-part-type="family">Lumbriculidae</tp:taxon-name-part></tp:taxon-name>), with observations on the Nearctic species.</article-title><source>Hydrobiologia</source><volume>428</volume>: <fpage>1</fpage>–<lpage>59</lpage>. doi: <ext-link ext-link-type="doi" xlink:href="10.1023/A:1003919312142" xlink:type="simple">10.1023/A:1003919312142</ext-link></mixed-citation></ref></ref-list></tp:taxon-treatment>
