# Supplementary material for: Sylphella puccoon gen. n., sp. n. and two additional new species of aquatic oligochaetes (Lumbriculidae, Clitellata) from poorly-known lotic habitats in North Carolina (USA)
Source: Zookeys. 2014 Nov 3;(451):1–32. doi: 10.3897/zookeys.451.7304 (PMC4258618; doi:10.3897/zookeys.451.7304)
Supplement: XML Treatment for Stylodrilus coreyi [file zookeys.451.7304-treatment4.xml]

<!DOCTYPE tp:taxon-treatment
  PUBLIC "-//TaxonX//DTD Taxonomic Treatment Publishing DTD v0 20100105//EN" "tax-treatment-NSO.dtd">
<tp:taxon-treatment xmlns:tp="http://www.plazi.org/taxpub"><tp:treatment-meta><kwd-group><label>Taxon classification</label><kwd><named-content content-type="kingdom">Animalia</named-content></kwd><kwd><named-content content-type="order">Lumbriculida</named-content></kwd><kwd><named-content content-type="family">Lumbriculidae</named-content></kwd></kwd-group><mixed-citation publication-type="journal"><person-group><name><surname>Rodriguez</surname><given-names>Pilar</given-names></name><name><surname>Fend</surname><given-names>Steven V.</given-names></name><name><surname>Lenat</surname><given-names>David R.</given-names></name></person-group><article-title><italic><tp:taxon-name><tp:taxon-name-part taxon-name-part-type="genus">Sylphella</tp:taxon-name-part> <tp:taxon-name-part taxon-name-part-type="species">puccoon</tp:taxon-name-part></tp:taxon-name></italic> gen. n., sp. n. and two additional new species of aquatic oligochaetes (<tp:taxon-name><tp:taxon-name-part taxon-name-part-type="family">Lumbriculidae</tp:taxon-name-part></tp:taxon-name>, <tp:taxon-name><tp:taxon-name-part taxon-name-part-type="class">Clitellata</tp:taxon-name-part></tp:taxon-name>) from poorly-known lotic habitats in North Carolina (USA)</article-title><source>Zookeys</source><day>3</day><month>11</month><year>2014</year><volume>2014</volume><issue>451</issue><fpage>1</fpage><lpage>32</lpage><pub-id pub-id-type="doi">10.3897/zookeys.451.7304</pub-id></mixed-citation></tp:treatment-meta><tp:nomenclature><tp:taxon-name>
                        <tp:taxon-name-part taxon-name-part-type="genus">Stylodrilus</tp:taxon-name-part>
                        <tp:taxon-name-part taxon-name-part-type="species">coreyi</tp:taxon-name-part>
                        <object-id xmlns:xlink="http://www.w3.org/1999/xlink" content-type="zoobank" xlink:type="simple">http://zoobank.org/361604D8-0420-44CE-8F91-BFBB133A1510</object-id>
                    </tp:taxon-name><tp:taxon-status xmlns:xlink="http://www.w3.org/1999/xlink" xlink:type="simple">sp. n.</tp:taxon-status><xref ref-type="fig" rid="F6">Figs 6</xref><xref ref-type="fig" rid="F7">and 7</xref></tp:nomenclature><tp:treatment-sec sec-type="Holotype"><title>Holotype.</title><p>USNM 1251703: A whole-mounted specimen in Canada balsam (collected 19 Jan 2010).</p></tp:treatment-sec><tp:treatment-sec sec-type="Paratypes"><title>Paratypes.</title><p>USNM 1251704-1251707: 17 Feb 2007, 1 whole mount; 19 Jan 2010, 2 whole mounts; 5 Apr 2010, 1 dissected. MNCN 16.03/3085: 19 Jan 2010, 1 dissected and 1 histologically sectioned; 5 Apr 2010, 1 whole mount, stained in borax carmine. CASIZ 197900: 16 Feb 2011, 2 dissected. All from the type locality.</p></tp:treatment-sec><tp:treatment-sec sec-type="Type locality"><title>Type locality.</title><p>Pettiford Creek at Millis Road, Carteret County, North Carolina, USA.</p></tp:treatment-sec><tp:treatment-sec sec-type="Etymology"><title>Etymology.</title><p>This species is named in honor of Jesse Edward (Ed) Corey III, an Inventory Biologist at the North Carolina Division of Parks and Recreation. We celebrate Ed’s unwavering interest in all animals and plants, including our beloved oligochaete worms.</p></tp:treatment-sec><tp:treatment-sec sec-type="Other material"><title>Other material.</title><p>From the type locality: 17 Feb 2007, 1 dissected. 30 Sep 2009, 7 whole mounts, 1 dissected. 19 Jan 2010, 5 whole mounts, 2 dissected, 3 sectioned (2 sagittal, 1 transverse), 2 in alcohol. 5 Apr 2010, 6 whole mounts, 2 dissected. 16 Feb 2011, 1 whole mount, 10 in alcohol. Floodplain seeps in Drowning Creek floodplain at State Road 1004, Moore County, North Carolina: 31 Dec 2008, 2 whole mounts. 12 Jan 2009, 2 whole mounts, 5 dissected. 17 Feb 2011, 1 whole mount. All specimens (including the type series) collected by D.R. Lenat.</p></tp:treatment-sec><tp:treatment-sec sec-type="Description"><title>Description.</title><p>Number of segments 53–69. In 27 unmounted specimens, body length 11.7–14.2 mm, diameter of the body in segment VIII, 240–585 µm (mean 379 µm); maximum diameter in the clitellar region to 760 µm (mean 467 µm); midbody diameter 330–630 µm (mean 429 µm). Prostomium round or conical, 142–196 µm long (Figs <xref ref-type="fig" rid="F6">6A</xref>, <xref ref-type="fig" rid="F7">7A</xref>). Brain deeply lobed, back to septum 2/3. Clitellum saddle-shaped, formed by cells in distinct rows (Fig. <xref ref-type="fig" rid="F7">7C</xref>), extending from the anterior part of segment X (from the level of chaetae) to the end of segment XII. Epidermis 6–17 µm high in anterior segments, and up to 23–34 µm in the clitellum; 25–32 µm high in the prostomium. Secondary annulation (a narrow ring in anterior part of segment) usually in IV to IX.</p><fig id="F6" position="float" orientation="portrait"><label>Figure 6.</label><caption><p>Drawings of <italic><tp:taxon-name><tp:taxon-name-part taxon-name-part-type="genus">Stylodrilus</tp:taxon-name-part> <tp:taxon-name-part taxon-name-part-type="species">coreyi</tp:taxon-name-part></tp:taxon-name></italic> sp. n. <bold>A–B</bold> Anterior part of the body showing double annulation and genital pores (<bold>A</bold>) and digestive tract with associated glands (<bold>B</bold>) <bold>C</bold> details of male duct <bold>D</bold> reproductive organs.</p></caption><graphic xmlns:xlink="http://www.w3.org/1999/xlink" xlink:href="zookeys-451-001-g006.jpg" position="float" orientation="portrait" xlink:type="simple" id="oo_33434.jpg"/></fig><fig id="F7" position="float" orientation="portrait"><label>Figure 7.</label><caption><p><italic><tp:taxon-name><tp:taxon-name-part taxon-name-part-type="genus">Stylodrilus</tp:taxon-name-part> <tp:taxon-name-part taxon-name-part-type="species">coreyi</tp:taxon-name-part></tp:taxon-name></italic> sp. n. <bold>A</bold> Anterior part of the body, B: simple-pointed chaeta <bold>C</bold> clitellum <bold>D</bold> nephridial efferent duct in ventral part of posterior segment (anterior part facing up) <bold>E–G</bold> consecutive histological sections of male duct <bold>H–I</bold> details of prostatic glands and connection to atrial ampulla <bold>J</bold> spermathecal ampulla <bold>K</bold> spermathecal duct <bold>L</bold> female funnel. <bold>E–L</bold> histological sections, other photographs from stained whole mounts or dissected specimens.</p></caption><graphic xmlns:xlink="http://www.w3.org/1999/xlink" xlink:href="zookeys-451-001-g007.jpg" position="float" orientation="portrait" xlink:type="simple" id="oo_33435.jpg"/></fig><p>Chaetae simple-pointed (Fig. <xref ref-type="fig" rid="F7">7B</xref>), nodulus at 0.3 (rarely at 0.4) from the ectal end, of similar size in dorsal and ventral bundles or slightly longer in ventral bundles; smaller in segment II (63–70 µm), length increasing in the anterior segments to segment VIII (73–116 µm), and usually smaller in the posterior part of the body (71–111 µm, down to 63 µm).</p><p>One pair spermathecal pores in segment IX and one pair male pores in segment X, in line with and behind the ventral bundles of chaetae (one specimen from Drowning Creek regenerating the anterior part of the body, with spermathecal pores in VII and male pores in VIII). One pair female pores in the intersegment 11/12.</p><p>Pharyngeal pad well-developed dorsally, usually extending through IV; pharyngeal glands from the posterior part of segment IV back to VIII, dorso-lateral and ventral to <!--PageBreak-->the gut in segments V to VIII (Fig. <xref ref-type="fig" rid="F6">6B</xref>). Chloragogen cells covering the gut from the posterior part of segment VI onwards. Nephridia with long efferent ducts observed in segment VII and in some postclitellar segments, tubular shaped, running ventrally through several segments (Fig. <xref ref-type="fig" rid="F7">7D</xref>); nephridiopores without vesicles, in front of ventral chaetae. Lateral blood vessels absent in posterior segments. Two pairs testes, in anterior part of segments IX and X, and one pair ovaries in segment XI. Sperm sacs back to segment XV or XVI (never observed extending forward), and egg sacs back to XVI or XVII.</p><p>Semiprosoporous male ducts, with one anterior vas deferens attached to the sperm funnel in intersegment 9/10, and the posterior one to the funnel in 10/11, the anterior being longer (280–480 µm) than the posterior (215–300 µm). Both funnels appear deflected backward, somewhat behind their respective septa when full of sperm. Vasa deferentia (15)20–28 µm in diameter, to 34 µm close to the sperm funnel. Posterior vas deferens does not enter postatrial segment (Figs <xref ref-type="fig" rid="F6">6D</xref>, <xref ref-type="fig" rid="F7">7G</xref>). Atrium elongate (176–390 µm total length, including the penis), with the ampulla (120–184 µm long, 43–70 µm maximum diameter) usually restricted to segment X, but in some individuals passing into segment XI. Several discrete clusters of prostatic cells (44–100 µm high) join the atrium by distinct stalks that traverse the atrial musculature (Fig. <xref ref-type="fig" rid="F7">7E–I</xref>). Atrium length 0.45–0.70 (usually c. 0.50) times the body diameter at the clitellum. Short atrial duct not distinctly separated from the ampulla, narrowing to about 24 µm wide, the male pore on a short penis (25 µm long), in a shallow fold of the body wall. Several dorso-ventral muscular strands are associated with the male pore. Atrial epithelium very granulated, 14–19 µm high, and atrial lumen ciliated; atrial musculature thin (4–6 µm thick). Vasa deferentia join the atrium at about the basal one third, and run under the atrial musculature to the most apical part of the ampulla, where they open to the atrial lumen (Figs <xref ref-type="fig" rid="F6">6C</xref>, <xref ref-type="fig" rid="F7">7G</xref>).</p><p>One pair spermathecae, with ampullae typically located in segments IX and X, oval to nearly spherical (174–331 µm diameter, 205–348 µm long), containing a mass of loose sperm in the ectal part, sometimes together with amorphous material (Figs <xref ref-type="fig" rid="F6">6D</xref>, <xref ref-type="fig" rid="F7">7J</xref>). Ampulla with thin epithelium in ectal part (about 5–10 μm); epithelium with large, irregular cells (to over 50 μm), which may fill the lumen in ental part; no sorptive vacuoles were observed. Spermathecal duct long (150–247 µm) and relatively thin (22–31 µm diameter), slightly widening at ectal end up to 42 µm; with narrow, columnar cells and thin (&lt;5 μm) muscle coat. One pair female funnels open ventrally in intersegment 11/12 (Figs <xref ref-type="fig" rid="F6">6D</xref>, <xref ref-type="fig" rid="F7">7L</xref>).</p><p>Worms from Downing Cr are generally larger than those from Pettiford Cr (see Table <xref ref-type="table" rid="T4">4</xref>), but morphology is otherwise similar.</p><table-wrap id="T4" position="float" orientation="portrait"><label>Table 4.</label><caption><p>Comparison of morphological features in two study populations of <italic><tp:taxon-name><tp:taxon-name-part taxon-name-part-type="genus">Stylodrilus</tp:taxon-name-part> <tp:taxon-name-part taxon-name-part-type="species">coreyi</tp:taxon-name-part></tp:taxon-name></italic> sp. n.</p></caption><table rules="all"><tbody><tr><th rowspan="1" colspan="1">Population</th><th rowspan="1" colspan="1">No. segments</th><th rowspan="1" colspan="1">Body Ø in VIII µm</th><th rowspan="1" colspan="1">Chaetae length µm</th><th rowspan="1" colspan="1">Atrium length µm</th><th rowspan="1" colspan="1">Atrium Ø µm</th><th rowspan="1" colspan="1">Spth duct length µm</th><th rowspan="1" colspan="1">Spth ampulla length µm</th><th rowspan="1" colspan="1">Spth ampulla Ø µm</th></tr><tr><td rowspan="1" colspan="1"><bold>Pettiford Creek</bold></td><td rowspan="1" colspan="1">53–65</td><td rowspan="1" colspan="1">240–420</td><td rowspan="1" colspan="1">63–105</td><td rowspan="1" colspan="1">176–248</td><td rowspan="1" colspan="1">40–63</td><td rowspan="1" colspan="1">c.163–225</td><td rowspan="1" colspan="1">205–206</td><td rowspan="1" colspan="1">174–179</td></tr><tr><td rowspan="1" colspan="1"><bold>Drowning Creek</bold></td><td rowspan="1" colspan="1">55–69</td><td rowspan="1" colspan="1">390–585</td><td rowspan="1" colspan="1">81–120</td><td rowspan="1" colspan="1">266–390</td><td rowspan="1" colspan="1">54–74</td><td rowspan="1" colspan="1">150–247</td><td rowspan="1" colspan="1">239–348</td><td rowspan="1" colspan="1">198–331</td></tr></tbody></table></table-wrap></tp:treatment-sec><tp:treatment-sec sec-type="Taxonomic remarks"><title>Taxonomic remarks.</title><!--PageBreak--><!--PageBreak--><!--PageBreak--><p><italic><tp:taxon-name><tp:taxon-name-part taxon-name-part-type="genus">Stylodrilus</tp:taxon-name-part> <tp:taxon-name-part taxon-name-part-type="species">coreyi</tp:taxon-name-part></tp:taxon-name></italic> sp. n. conforms to the general diagnosis of the genus <italic><tp:taxon-name><tp:taxon-name-part taxon-name-part-type="genus">Stylodrilus</tp:taxon-name-part></tp:taxon-name></italic> Claparède, 1862 (see <xref ref-type="bibr" rid="B59">Rodriguez and Coates 1996</xref>), which includes most known lumbriculid species with 2 pairs of testes and one pair of ovaries, one pair of spermathecae in the first testicular segment, and one pair of semiprosoporous male ducts in the second testicular segment. According to <xref ref-type="bibr" rid="B33">Hrabě (1929</xref>, <xref ref-type="bibr" rid="B37">1970</xref>), the genus <italic><tp:taxon-name><tp:taxon-name-part taxon-name-part-type="genus">Bythonomus</tp:taxon-name-part></tp:taxon-name></italic> Grube, 1880, which had the same arrangement of reproductive organs, was restricted to those species with all chaetae simple-pointed, 2 pairs of branched lateral blood vessels (sometimes only bifurcate or absent), tubular or oval atria, and vasa deferentia opening basally (ectally) to the atrium. <italic><tp:taxon-name><tp:taxon-name-part taxon-name-part-type="genus">Bythonomus</tp:taxon-name-part></tp:taxon-name></italic> was classified as junior synonym of <italic><tp:taxon-name><tp:taxon-name-part taxon-name-part-type="genus">Stylodrilus</tp:taxon-name-part></tp:taxon-name></italic> by <xref ref-type="bibr" rid="B3">Brinkhurst (1965)</xref>, a decision that was refuted by <xref ref-type="bibr" rid="B37">Hrabě (1970)</xref>, and still divides taxonomists in the present. For example, <xref ref-type="bibr" rid="B24">Giani and Martínez-Ansemil (1984)</xref> accepted the synonymy, and used the characters of <italic><tp:taxon-name><tp:taxon-name-part taxon-name-part-type="genus">Stylodrilus</tp:taxon-name-part> <tp:taxon-name-part taxon-name-part-type="species">glandulosus</tp:taxon-name-part></tp:taxon-name></italic> as an example to invalidate <italic><tp:taxon-name><tp:taxon-name-part taxon-name-part-type="genus">Bythonomus</tp:taxon-name-part></tp:taxon-name></italic> as a genus; this view is actually supported by most authors (e.g., <xref ref-type="bibr" rid="B57">Rodriguez 1988</xref>, <xref ref-type="bibr" rid="B66">Timm 2009</xref>). However, <xref ref-type="bibr" rid="B40">Kaygorodova and Martin (2008)</xref>, still supported a distinction between <italic><tp:taxon-name><tp:taxon-name-part taxon-name-part-type="genus">Bythonomus</tp:taxon-name-part></tp:taxon-name></italic> and <italic><tp:taxon-name><tp:taxon-name-part taxon-name-part-type="genus">Stylodrilus</tp:taxon-name-part></tp:taxon-name></italic>, based on the shape of chaetae. Until the taxonomic status of <italic><tp:taxon-name><tp:taxon-name-part taxon-name-part-type="genus">Stylodrilus</tp:taxon-name-part></tp:taxon-name></italic> is clarified by molecular analyses, we accept the synonymy, since several species of the <italic><tp:taxon-name><tp:taxon-name-part taxon-name-part-type="genus">Stylodrilus</tp:taxon-name-part></tp:taxon-name></italic> complex have a mixture of <italic><tp:taxon-name><tp:taxon-name-part taxon-name-part-type="genus">Bythonomus</tp:taxon-name-part></tp:taxon-name></italic>-like and <italic><tp:taxon-name><tp:taxon-name-part taxon-name-part-type="genus">Stylodrilus</tp:taxon-name-part></tp:taxon-name></italic>-like characters. In the present case, the new species has simple-pointed chaetae and tubular atria, but no posterior lateral blood vessels have been observed, and although the junction of vasa deferentia is basal, the opening to the atrial lumen is completely apical. The junction of the vasa deferentia to the atrium is not always easily defined as basal or apical in the “<italic><tp:taxon-name><tp:taxon-name-part taxon-name-part-type="genus">Bythonomus</tp:taxon-name-part></tp:taxon-name></italic> group”, but rather it occurs in every possible position from basal to apical (<xref ref-type="bibr" rid="B7">Brinkhurst and Wetzel 1984</xref>). Besides, the atrial shape can be difficult to categorize in species with long atrial ducts that gradually widen toward the ampulla.</p><p><italic><tp:taxon-name><tp:taxon-name-part taxon-name-part-type="genus">Stylodrilus</tp:taxon-name-part> <tp:taxon-name-part taxon-name-part-type="species">coreyi</tp:taxon-name-part></tp:taxon-name></italic> sp. n. belongs to a group of <italic><tp:taxon-name><tp:taxon-name-part taxon-name-part-type="genus">Stylodrilus</tp:taxon-name-part></tp:taxon-name></italic> species with simple-pointed chaetae, elongate atrium, and posterior vas deferens not forming a loop in the postatrial segment (Table <xref ref-type="table" rid="T5">5</xref>). Within this group, <italic><tp:taxon-name><tp:taxon-name-part taxon-name-part-type="genus">Stylodrilus</tp:taxon-name-part> <tp:taxon-name-part taxon-name-part-type="species">coreyi</tp:taxon-name-part></tp:taxon-name></italic> is distinguished by several features of the male duct: atrium length about half (0.5–0.7) times the diameter of the body at the clitellum; a very short, barely differentiated atrial duct forming a short penis within a fold of the body wall; the atrial ampulla covered by large clusters of discrete prostatic glands, entering the atrium through narrow passages; vasa deferentia joining the atrium in the basal third of its length, and opening to the atrial lumen at the apical end.</p><table-wrap id="T5" position="float" orientation="portrait"><label>Table 5.</label><caption><p><italic><tp:taxon-name><tp:taxon-name-part taxon-name-part-type="genus">Stylodrilus</tp:taxon-name-part></tp:taxon-name></italic> species with simple-pointed chaetae, elongate to tubular atrium, vas deferens not entering postatrial segment.</p></caption><table rules="all"><tbody><tr><th rowspan="1" colspan="1">Species</th><th rowspan="1" colspan="1">Atrium position (segment)</th><th rowspan="1" colspan="1">Atrial ampulla/duct size</th><th rowspan="1" colspan="1">Prostate</th><th rowspan="1" colspan="1">Vas deferens junction to atrium</th><th rowspan="1" colspan="1">Penis</th><th rowspan="1" colspan="1">Spermatheca</th><th rowspan="1" colspan="1">Spermathecal ampulla/duct size</th><th rowspan="1" colspan="1">Posterior lateral blood vessels</th></tr><tr><td rowspan="1" colspan="1"><italic><tp:taxon-name><tp:taxon-name-part taxon-name-part-type="genus">Stylodrilus</tp:taxon-name-part> <tp:taxon-name-part taxon-name-part-type="species">curvithecus</tp:taxon-name-part></tp:taxon-name></italic> Collado et al., 1993</td><td rowspan="1" colspan="1">X–XI</td><td rowspan="1" colspan="1">Atrium elongate, ampulla pyriform, length &gt; duct</td><td rowspan="1" colspan="1">Diffuse, poorly developed</td><td rowspan="1" colspan="1">At the base of the ampulla, but open subapically to atrial lumen</td><td rowspan="1" colspan="1">Conical, in a fold of the body wall, with muscular bulb and associated glands</td><td rowspan="1" colspan="1">Restricted to segment IX</td><td rowspan="1" colspan="1">Ampulla folded, length &gt; duct</td><td rowspan="1" colspan="1">Absent</td></tr><tr><td rowspan="1" colspan="1"><italic><tp:taxon-name><tp:taxon-name-part taxon-name-part-type="genus">Stylodrilus</tp:taxon-name-part> <tp:taxon-name-part taxon-name-part-type="species">glandulosus</tp:taxon-name-part></tp:taxon-name></italic> Giani &amp; Martínez-Ansemil, 1984</td><td rowspan="1" colspan="1">X–XI(XII)</td><td rowspan="1" colspan="1">Ampulla elongate, length ≈ duct</td><td rowspan="1" colspan="1">Diffuse</td><td rowspan="1" colspan="1">At the base of the ampulla, but open subapically to atrial lumen</td><td rowspan="1" colspan="1">Conical, in a fold of the body wall, with muscular bulb and associated glands</td><td rowspan="1" colspan="1">Restricted to segment IX</td><td rowspan="1" colspan="1">Ampulla oval, length &lt; duct</td><td rowspan="1" colspan="1">Present (not branching)</td></tr><tr><td rowspan="1" colspan="1"><italic><tp:taxon-name><tp:taxon-name-part taxon-name-part-type="genus">Stylodrilus</tp:taxon-name-part> <tp:taxon-name-part taxon-name-part-type="species">tschaunensis</tp:taxon-name-part></tp:taxon-name></italic> Morev, 1982</td><td rowspan="1" colspan="1">X</td><td rowspan="1" colspan="1">Ampulla pyriform, length&gt;duct</td><td rowspan="1" colspan="1">Diffuse</td><td rowspan="1" colspan="1">At the base of the ampulla, but open apically to the atrial lumen</td><td rowspan="1" colspan="1">Absent</td><td rowspan="1" colspan="1">In IX</td><td rowspan="1" colspan="1">Sac-shaped ampulla, length &gt; duct</td><td rowspan="1" colspan="1">Present, short and slightly branching</td></tr><tr><td rowspan="1" colspan="1"><italic><tp:taxon-name><tp:taxon-name-part taxon-name-part-type="genus">Stylodrilus</tp:taxon-name-part> <tp:taxon-name-part taxon-name-part-type="species">wahkeenensis</tp:taxon-name-part></tp:taxon-name></italic> Rodriguez &amp; Coates, 1996</td><td rowspan="1" colspan="1">IX</td><td rowspan="1" colspan="1">Atrial duct absent</td><td rowspan="1" colspan="1">Diffuse</td><td rowspan="1" colspan="1">Medially</td><td rowspan="1" colspan="1">Absent</td><td rowspan="1" colspan="1">Ampulla in VII–VIII (genitalia shifted forward)</td><td rowspan="1" colspan="1">Ampulla length &gt; duct (both elongate)</td><td rowspan="1" colspan="1">Absent</td></tr><tr><td rowspan="1" colspan="1"><italic><tp:taxon-name><tp:taxon-name-part taxon-name-part-type="genus">Stylodrilus</tp:taxon-name-part> <tp:taxon-name-part taxon-name-part-type="species">coreyi</tp:taxon-name-part></tp:taxon-name></italic> sp. n.</td><td rowspan="1" colspan="1">X–XI</td><td rowspan="1" colspan="1">Ampulla tubular, &gt;&gt; duct</td><td rowspan="1" colspan="1">In petiolate clusters</td><td rowspan="1" colspan="1">At the base of the ampulla, but open apically to atrial lumen</td><td rowspan="1" colspan="1">Short penis</td><td rowspan="1" colspan="1">Ampulla in IX–X</td><td rowspan="1" colspan="1">Ampulla oval, length &lt; duct</td><td rowspan="1" colspan="1">Absent</td></tr></tbody></table></table-wrap><p>Among this group of species, <italic><tp:taxon-name><tp:taxon-name-part taxon-name-part-type="genus">Stylodrilus</tp:taxon-name-part> <tp:taxon-name-part taxon-name-part-type="species">wahkeenensis</tp:taxon-name-part></tp:taxon-name></italic> Rodriguez &amp; Coates, 1996 can be distinguished from <italic><tp:taxon-name><tp:taxon-name-part taxon-name-part-type="genus">Stylodrilus</tp:taxon-name-part> <tp:taxon-name-part taxon-name-part-type="species">coreyi</tp:taxon-name-part></tp:taxon-name></italic> not only by the remarkable shape of the chaetae (proximal nodulus, hair-like in dorsal bundles, and enlarged, hook-shaped in ventral bundles of segment II), but also by the position and structure of the atrium (in segment IX, small and covered by a simple, diffuse layer of prostatic cells, with no duct or penis observed). Of the other species in that group, <italic><tp:taxon-name><tp:taxon-name-part taxon-name-part-type="genus">Stylodrilus</tp:taxon-name-part> <tp:taxon-name-part taxon-name-part-type="species">glandulosus</tp:taxon-name-part></tp:taxon-name></italic> Giani &amp; Martínez-Ansemil, 1984 and <italic><tp:taxon-name><tp:taxon-name-part taxon-name-part-type="genus">Stylodrilus</tp:taxon-name-part> <tp:taxon-name-part taxon-name-part-type="species">curvithecus</tp:taxon-name-part></tp:taxon-name></italic> Collado et al., 1993 are separated from congeners by clear apomorphies, such as a muscular, bulbous penial sac with associated glandular complex, and a long atrial duct. <italic><tp:taxon-name><tp:taxon-name-part taxon-name-part-type="genus">Stylodrilus</tp:taxon-name-part> <tp:taxon-name-part taxon-name-part-type="species">beattiei</tp:taxon-name-part></tp:taxon-name></italic> Cook, 1975 and <italic><tp:taxon-name><tp:taxon-name-part taxon-name-part-type="genus">Stylodrilus</tp:taxon-name-part> <tp:taxon-name-part taxon-name-part-type="species">tschaunensis</tp:taxon-name-part></tp:taxon-name></italic> Morev, 1982 also have simple-pointed chaetae and vas deferens not penetrating the postatrial segment, but they are well distinguished from this species group by the distinctly petiolate atrium with oval or pyriform ampulla, short atrial duct, and absence of a penis. Other species of the genus in which the posterior vas deferens does not penetrate the post-atrial segment are <italic><tp:taxon-name><tp:taxon-name-part taxon-name-part-type="genus">Stylodrilus</tp:taxon-name-part> <tp:taxon-name-part taxon-name-part-type="species">cernosvitovi</tp:taxon-name-part></tp:taxon-name></italic> Hrabě, 1950, <italic><tp:taxon-name><tp:taxon-name-part taxon-name-part-type="genus">Stylodrilus</tp:taxon-name-part> <tp:taxon-name-part taxon-name-part-type="species">mirandus</tp:taxon-name-part></tp:taxon-name></italic> (Hrabě, 1982), and <italic><tp:taxon-name><tp:taxon-name-part taxon-name-part-type="genus">Stylodrilus</tp:taxon-name-part> <tp:taxon-name-part taxon-name-part-type="species">aclotudi</tp:taxon-name-part></tp:taxon-name></italic> Kaygorodova &amp; Martin, 2008, but they all have bifid chaetae.</p><p><italic><tp:taxon-name><tp:taxon-name-part taxon-name-part-type="genus">Stylodrilus</tp:taxon-name-part></tp:taxon-name></italic> species with simple chaetae and an elongate to tubular atrium with short atrial duct include <italic><tp:taxon-name><tp:taxon-name-part taxon-name-part-type="genus">Stylodrilus</tp:taxon-name-part> <tp:taxon-name-part taxon-name-part-type="species">absoloni</tp:taxon-name-part></tp:taxon-name></italic> (Hrabě, 1970), <italic><tp:taxon-name><tp:taxon-name-part taxon-name-part-type="genus">Stylodrilus</tp:taxon-name-part> <tp:taxon-name-part taxon-name-part-type="species">lemani</tp:taxon-name-part></tp:taxon-name></italic> and <italic><tp:taxon-name><tp:taxon-name-part taxon-name-part-type="genus">Stylodrilus</tp:taxon-name-part> <tp:taxon-name-part taxon-name-part-type="species">chukotensis</tp:taxon-name-part></tp:taxon-name></italic> Sokolskaya, 1975, but in these species, the vas deferens penetrates the post-atrial segment, forming a loop. Another species in this group is <italic><tp:taxon-name><tp:taxon-name-part taxon-name-part-type="genus">Stylodrilus</tp:taxon-name-part> <tp:taxon-name-part taxon-name-part-type="species">sulci</tp:taxon-name-part></tp:taxon-name></italic> (Hrabě, 1934), distinguished from <italic><tp:taxon-name><tp:taxon-name-part taxon-name-part-type="genus">Stylodrilus</tp:taxon-name-part> <tp:taxon-name-part taxon-name-part-type="species">coreyi</tp:taxon-name-part></tp:taxon-name></italic> by the median junction of vasa deferentia to the atrium, the entrance of the posterior vas deferens into the postatrial segment, and the absence of a penis.</p><p>In North America, there are only five <italic><tp:taxon-name><tp:taxon-name-part taxon-name-part-type="genus">Stylodrilus</tp:taxon-name-part></tp:taxon-name></italic> species known so far, one of which is cosmopolitan (<italic><tp:taxon-name><tp:taxon-name-part taxon-name-part-type="genus">Stylodrilus</tp:taxon-name-part> <tp:taxon-name-part taxon-name-part-type="species">heringianus</tp:taxon-name-part></tp:taxon-name></italic> Claparède, 1862). <italic><tp:taxon-name><tp:taxon-name-part taxon-name-part-type="genus">Stylodrilus</tp:taxon-name-part> <tp:taxon-name-part taxon-name-part-type="species">beattiei</tp:taxon-name-part></tp:taxon-name></italic> (Cook, 1975) was the first Nearctic <italic><tp:taxon-name><tp:taxon-name-part taxon-name-part-type="genus">Stylodrilus</tp:taxon-name-part></tp:taxon-name></italic> species described, from a cave in West Virginia. Subsequently, <italic><tp:taxon-name><tp:taxon-name-part taxon-name-part-type="genus">Stylodrilus</tp:taxon-name-part> <tp:taxon-name-part taxon-name-part-type="species">sovaliki</tp:taxon-name-part></tp:taxon-name></italic> (Holmquist, 1976) was described from lakes in Alaska. Later, <italic><tp:taxon-name><tp:taxon-name-part taxon-name-part-type="genus">Stylodrilus</tp:taxon-name-part> <tp:taxon-name-part taxon-name-part-type="species">californianus</tp:taxon-name-part></tp:taxon-name></italic> Rodriguez, 1996 was discovered in subterranean waters in eastern California, and <italic><tp:taxon-name><tp:taxon-name-part taxon-name-part-type="genus">Stylodrilus</tp:taxon-name-part> <tp:taxon-name-part taxon-name-part-type="species">wahkeenensis</tp:taxon-name-part></tp:taxon-name></italic> Rodriguez &amp; Coates, 1996, was described from hyporheic waters and small streams associated with subterranean waters of Oregon and southeastern USA.</p><p>The low number of <!--PageBreak--><!--PageBreak--><italic><tp:taxon-name><tp:taxon-name-part taxon-name-part-type="genus">Stylodrilus</tp:taxon-name-part></tp:taxon-name></italic> species in North America may be related in part to the tendency of researchers in this area to erect new genera for those taxa with very distinct apomorphies (e.g., <italic><tp:taxon-name><tp:taxon-name-part taxon-name-part-type="genus">Spelaedrilus</tp:taxon-name-part></tp:taxon-name></italic> Cook, 1975, <italic><tp:taxon-name><tp:taxon-name-part taxon-name-part-type="genus">Phagodrilus</tp:taxon-name-part></tp:taxon-name></italic> McKey-Fender &amp; Fender, 1988, <italic><tp:taxon-name><tp:taxon-name-part taxon-name-part-type="genus">Tenagodrilus</tp:taxon-name-part></tp:taxon-name></italic> Eckroth &amp; Brinkhurst, 1996), despite a general arrangement of the reproductive system that fits the <italic><tp:taxon-name><tp:taxon-name-part taxon-name-part-type="genus">Stylodrilus</tp:taxon-name-part></tp:taxon-name></italic> pattern. This situation indicates the need for a sound revision of the genus, since some <italic><tp:taxon-name><tp:taxon-name-part taxon-name-part-type="genus">Stylodrilus</tp:taxon-name-part></tp:taxon-name></italic> species can in fact be closer to other genera.</p></tp:treatment-sec><tp:treatment-sec sec-type="Ecological remarks"><title>Ecological remarks.</title><p><italic><tp:taxon-name><tp:taxon-name-part taxon-name-part-type="genus">Stylodrilus</tp:taxon-name-part> <tp:taxon-name-part taxon-name-part-type="species">coreyi</tp:taxon-name-part></tp:taxon-name></italic> sp. n. has been collected from seeps and pools in humic coastal plain streams (Drowning and Pettiford Creeks), most commonly outside of the main channel. These habitats have a temporary flow regime, with seasonal drying during summer months. <italic><tp:taxon-name><tp:taxon-name-part taxon-name-part-type="genus">Stylodrilus</tp:taxon-name-part> <tp:taxon-name-part taxon-name-part-type="species">coreyi</tp:taxon-name-part></tp:taxon-name></italic> was mostly collected in detritus over a layer of fine sand. Both streams have very high water quality (<xref ref-type="bibr" rid="B52">NCDENR 2007</xref>, <xref ref-type="bibr" rid="B53">2011</xref>), but pH values are higher in Drowning Creek (usually about 5.5) than in Pettiford Creek (&lt; 4.3). This suggests that <italic><tp:taxon-name><tp:taxon-name-part taxon-name-part-type="genus">Stylodrilus</tp:taxon-name-part> <tp:taxon-name-part taxon-name-part-type="species">coreyi</tp:taxon-name-part></tp:taxon-name></italic> tolerates extremely low pH values, but does not require such conditions. Interestingly, lumbriculids found in this kind of habitat have also congeneric relatives in groundwaters (three of five described <italic><tp:taxon-name><tp:taxon-name-part taxon-name-part-type="genus">Stylodrilus</tp:taxon-name-part></tp:taxon-name></italic> species in the Nearctic region are subterranean; see also <italic><tp:taxon-name><tp:taxon-name-part taxon-name-part-type="genus">Cookidrilus</tp:taxon-name-part> <tp:taxon-name-part taxon-name-part-type="species">pocosinus</tp:taxon-name-part></tp:taxon-name></italic> remarks, above).</p></tp:treatment-sec><ref-list><ref id="B59"><mixed-citation xmlns:xlink="http://www.w3.org/1999/xlink" xlink:type="simple"><person-group><name name-style="western"><surname>Rodriguez</surname><given-names>P</given-names></name><name name-style="western"><surname>Coates</surname><given-names>KA</given-names></name></person-group> (<year>1996</year>) <article-title>A new American <italic><tp:taxon-name><tp:taxon-name-part taxon-name-part-type="genus">Stylodrilus</tp:taxon-name-part></tp:taxon-name></italic> species (<tp:taxon-name><tp:taxon-name-part taxon-name-part-type="family">Lumbriculidae</tp:taxon-name-part></tp:taxon-name>, <tp:taxon-name><tp:taxon-name-part taxon-name-part-type="subclass">Oligochaeta</tp:taxon-name-part></tp:taxon-name>).</article-title><source>Canadian Journal of Zoology</source><volume>74</volume>: <fpage>92</fpage>–<lpage>96</lpage>. doi: <ext-link ext-link-type="doi" xlink:href="10.1139/z96-012" xlink:type="simple">10.1139/z96-012</ext-link></mixed-citation></ref><ref id="B33"><mixed-citation xmlns:xlink="http://www.w3.org/1999/xlink" xlink:type="simple"><person-group><name name-style="western"><surname>Hrabě</surname><given-names>S</given-names></name></person-group> (<year>1929</year>) <article-title>Zwei neue Lumbriculiden-Arten, sowie einige Bemerkungen zur Systematik einiger bereits bekannter.</article-title><source>Zoologischer Anzeiger</source><volume>84</volume>: <fpage>9</fpage>–<lpage>21</lpage>.</mixed-citation></ref><ref id="B37"><mixed-citation xmlns:xlink="http://www.w3.org/1999/xlink" xlink:type="simple"><person-group><name name-style="western"><surname>Hrabĕ</surname><given-names>S</given-names></name></person-group> (<year>1970</year>) <article-title>Notes on the genera <italic><tp:taxon-name><tp:taxon-name-part taxon-name-part-type="genus">Stylodrilus</tp:taxon-name-part></tp:taxon-name></italic> and <italic><tp:taxon-name><tp:taxon-name-part taxon-name-part-type="genus">Bythonomus</tp:taxon-name-part></tp:taxon-name></italic> (<tp:taxon-name><tp:taxon-name-part taxon-name-part-type="family">Lumbriculidae</tp:taxon-name-part></tp:taxon-name>, <tp:taxon-name><tp:taxon-name-part taxon-name-part-type="subclass">Oligochaeta</tp:taxon-name-part></tp:taxon-name>). Spisy Přírodovědecké Fakulty Univerzity J. E.</article-title><source>Purkyně, Brno</source><volume>515</volume>: <fpage>283</fpage>–<lpage>309</lpage>.</mixed-citation></ref><ref id="B3"><mixed-citation xmlns:xlink="http://www.w3.org/1999/xlink" xlink:type="simple"><person-group><name name-style="western"><surname>Brinkhurst</surname><given-names>RO</given-names></name></person-group> (<year>1965</year>) <article-title>A revision of the genera <italic><tp:taxon-name><tp:taxon-name-part taxon-name-part-type="genus">Stylodrilus</tp:taxon-name-part></tp:taxon-name></italic> and <italic><tp:taxon-name><tp:taxon-name-part taxon-name-part-type="genus">Bythonomus</tp:taxon-name-part></tp:taxon-name></italic> (<tp:taxon-name><tp:taxon-name-part taxon-name-part-type="subclass">Oligochaeta</tp:taxon-name-part></tp:taxon-name>, <tp:taxon-name><tp:taxon-name-part taxon-name-part-type="family">Lumbriculidae</tp:taxon-name-part></tp:taxon-name>).</article-title><source>Proceedings of the Zoological Society of London</source><volume>144</volume>: <fpage>431</fpage>–<lpage>444</lpage>. doi: <ext-link ext-link-type="doi" xlink:href="10.1111/j.1469-7998.1965.tb05193.x" xlink:type="simple">10.1111/j.1469-7998.1965.tb05193.x</ext-link></mixed-citation></ref><ref id="B24"><mixed-citation xmlns:xlink="http://www.w3.org/1999/xlink" xlink:type="simple"><person-group><name name-style="western"><surname>Giani</surname><given-names>N</given-names></name><name name-style="western"><surname>Martínez-Ansemil</surname><given-names>E</given-names></name></person-group> (<year>1984</year>) <article-title>Deux nouvelles espèces de <tp:taxon-name><tp:taxon-name-part taxon-name-part-type="family">Lumbriculidae</tp:taxon-name-part></tp:taxon-name> du Sud-Ouest de l’Europe.</article-title><source>Annales de Limnologie</source><volume>20</volume>: <fpage>157</fpage>–<lpage>165</lpage>. doi: <ext-link ext-link-type="doi" xlink:href="10.1051/limn/1984032" xlink:type="simple">10.1051/limn/1984032</ext-link></mixed-citation></ref><ref id="B57"><mixed-citation xmlns:xlink="http://www.w3.org/1999/xlink" xlink:type="simple"><person-group><name name-style="western"><surname>Rodriguez</surname><given-names>P</given-names></name></person-group> (<year>1988</year>) <article-title>Sur certaines espèces de <tp:taxon-name><tp:taxon-name-part taxon-name-part-type="family">Lumbriculidae</tp:taxon-name-part></tp:taxon-name> du Nord de la Péninsule Ibérique.</article-title><source>Annles de Limnologie</source><volume>24</volume>: <fpage>203</fpage>–<lpage>211</lpage>. doi: <ext-link ext-link-type="doi" xlink:href="10.1051/limn/1988018" xlink:type="simple">10.1051/limn/1988018</ext-link></mixed-citation></ref><ref id="B66"><mixed-citation xmlns:xlink="http://www.w3.org/1999/xlink" xlink:type="simple"><person-group><name name-style="western"><surname>Timm</surname><given-names>T</given-names></name></person-group> (<year>2009</year>) <article-title>A guide for the freshwater <tp:taxon-name><tp:taxon-name-part taxon-name-part-type="subclass">Oligochaeta</tp:taxon-name-part></tp:taxon-name> and <tp:taxon-name><tp:taxon-name-part taxon-name-part-type="class">Polychaeta</tp:taxon-name-part></tp:taxon-name> of Northern and Central Europe.</article-title><source>Lauterbornia, International Journal of Faunistics and Floristics of European Inland Waters</source><volume>66</volume>: <fpage>1</fpage>–<lpage>235 </lpage>(+102 figs).</mixed-citation></ref><ref id="B40"><mixed-citation xmlns:xlink="http://www.w3.org/1999/xlink" xlink:type="simple"><person-group><name name-style="western"><surname>Kaygorodova</surname><given-names>I</given-names></name><name name-style="western"><surname>Martin</surname><given-names>P</given-names></name></person-group> (<year>2008</year>) <article-title>New <italic><tp:taxon-name><tp:taxon-name-part taxon-name-part-type="genus">Stylodrilus</tp:taxon-name-part></tp:taxon-name></italic> species (<tp:taxon-name><tp:taxon-name-part taxon-name-part-type="phylum">Annelida</tp:taxon-name-part></tp:taxon-name>; <tp:taxon-name><tp:taxon-name-part taxon-name-part-type="class">Clitellata</tp:taxon-name-part></tp:taxon-name>; <tp:taxon-name><tp:taxon-name-part taxon-name-part-type="family">Lumbriculidae</tp:taxon-name-part></tp:taxon-name>) from Lake Baikal, East Siberia.</article-title><source>Zoosystematica Rossica</source><volume>17</volume>: <fpage>145</fpage>–<lpage>149</lpage>.</mixed-citation></ref><ref id="B7"><mixed-citation xmlns:xlink="http://www.w3.org/1999/xlink" xlink:type="simple"><person-group><name name-style="western"><surname>Brinkhurst</surname><given-names>RO</given-names></name><name name-style="western"><surname>Wetzel</surname><given-names>MJ</given-names></name></person-group> (<year>1984</year>) <article-title>Aquatic <tp:taxon-name><tp:taxon-name-part taxon-name-part-type="subclass">Oligochaeta</tp:taxon-name-part></tp:taxon-name> of the world: Supplement. A catalogue of new freshwater species, descriptions, and revisions.</article-title><source>Canadian Technical Report, Hydrography and Ocean Sciences</source><volume>44</volume>: <fpage>1</fpage>–<lpage>101</lpage>.</mixed-citation></ref><ref id="B52"><mixed-citation xmlns:xlink="http://www.w3.org/1999/xlink" xlink:type="simple"><institution xlink:type="simple">NCDENR</institution> (<year>2007</year>) <source>Lumber River Basinwide Assessment Report</source>. <publisher-name>North Carolina Department of Environment and Natural Resources</publisher-name>.</mixed-citation></ref><ref id="B53"><mixed-citation xmlns:xlink="http://www.w3.org/1999/xlink" xlink:type="simple"><institution xlink:type="simple">NCDENR</institution> (<year>2011</year>) <source>Basinwide Assessment Report, White Oak River Basin.</source><publisher-name>North Carolina Department of Environment and Natural Resources, Division of Water Quality</publisher-name>, <size units="page">15 pp</size>.</mixed-citation></ref></ref-list></tp:taxon-treatment>
